# Supplementary material for: Revision of the Neotropical diving beetle genus Hydrodessus J. Balfour-Browne, 1953 (Coleoptera, Dytiscidae, Hydroporinae, Bidessini)
Source: Zookeys. 2016 Apr 12;(580):45–124. doi: 10.3897/zookeys.580.8153 (PMC4829950; doi:10.3897/zookeys.580.8153)
Supplement: XML Treatment for Hydrodessus [file zookeys.580.8153-treatment1.xml]

<!DOCTYPE tp:taxon-treatment
  PUBLIC "-//TaxonX//DTD Taxonomic Treatment Publishing DTD v0 20100105//EN" "tax-treatment-NSO.dtd">
<tp:taxon-treatment xmlns:tp="http://www.plazi.org/taxpub"><tp:treatment-meta><kwd-group><label>Taxon classification</label><kwd><named-content content-type="kingdom">Animalia</named-content></kwd><kwd><named-content content-type="order">Coleoptera</named-content></kwd><kwd><named-content content-type="family">Dytiscidae</named-content></kwd></kwd-group><mixed-citation publication-type="journal"><person-group><name><surname>Miller</surname><given-names>Kelly B.</given-names></name></person-group><article-title>Revision of the Neotropical diving beetle genus <italic><tp:taxon-name><tp:taxon-name-part taxon-name-part-type="genus">Hydrodessus</tp:taxon-name-part></tp:taxon-name></italic> J. Balfour-Browne, 1953 (<tp:taxon-name><tp:taxon-name-part taxon-name-part-type="order">Coleoptera</tp:taxon-name-part></tp:taxon-name>, <tp:taxon-name><tp:taxon-name-part taxon-name-part-type="family">Dytiscidae</tp:taxon-name-part></tp:taxon-name>, <tp:taxon-name><tp:taxon-name-part taxon-name-part-type="subfamily">Hydroporinae</tp:taxon-name-part></tp:taxon-name>, <tp:taxon-name><tp:taxon-name-part taxon-name-part-type="tribe">Bidessini</tp:taxon-name-part></tp:taxon-name>)</article-title><source>Zookeys</source><day>12</day><month>4</month><year>2016</year><volume>2016</volume><issue>580</issue><fpage>45</fpage><lpage>124</lpage><pub-id pub-id-type="doi">10.3897/zookeys.580.8153</pub-id></mixed-citation></tp:treatment-meta><tp:nomenclature><tp:taxon-name>
            <tp:taxon-name-part taxon-name-part-type="genus">Hydrodessus</tp:taxon-name-part>
          </tp:taxon-name><tp:taxon-authority>J. Balfour-Browne, 1953</tp:taxon-authority><xref ref-type="fig" rid="F1">Figs 1–7</xref><xref ref-type="fig" rid="F2">, 8–10</xref><xref ref-type="fig" rid="F3">, 11–13</xref><xref ref-type="fig" rid="F4">, 14–16</xref><xref ref-type="fig" rid="F5">, 17–19</xref><xref ref-type="fig" rid="F6">, 20–22</xref><xref ref-type="fig" rid="F7">, 23–25</xref><xref ref-type="fig" rid="F8">, 26–28</xref><xref ref-type="fig" rid="F9">, 29–31</xref><xref ref-type="fig" rid="F10">, 32–34</xref><xref ref-type="fig" rid="F11">, 35–41</xref><xref ref-type="fig" rid="F12">, 42–47</xref><xref ref-type="fig" rid="F13">, 48–51</xref><tp:nomenclature-citation-list><tp:nomenclature-citation><tp:taxon-name><tp:taxon-name-part taxon-name-part-type="genus">Hydrodessus</tp:taxon-name-part></tp:taxon-name><comment> J. Balfour-Browne, 1953: 55 (type species: <tp:taxon-name><tp:taxon-name-part taxon-name-part-type="genus">Hydrodessus</tp:taxon-name-part> <tp:taxon-name-part taxon-name-part-type="species">siolii</tp:taxon-name-part></tp:taxon-name> J.Balfour-Browne, 1953: 56 by original designation); <xref ref-type="bibr" rid="B12">Young 1967</xref>: 80, 83; <xref ref-type="bibr" rid="B13">1969</xref>: 2; <xref ref-type="bibr" rid="B3">Biström 1988</xref>: 36; <xref ref-type="bibr" rid="B9">Nilsson 2001</xref>: 236, 2013: 214.</comment></tp:nomenclature-citation><tp:nomenclature-citation><tp:taxon-name><tp:taxon-name-part taxon-name-part-type="genus">Brinckius</tp:taxon-name-part></tp:taxon-name><comment> Guignot, 1957: 38 (type species: <tp:taxon-name><tp:taxon-name-part taxon-name-part-type="genus">Brinckius</tp:taxon-name-part> <tp:taxon-name-part taxon-name-part-type="species">biguttatus</tp:taxon-name-part></tp:taxon-name> Guignot, 1957: 39 by original designation); <xref ref-type="bibr" rid="B3">Biström 1988</xref>: 37; <xref ref-type="bibr" rid="B9">Nilsson 2001</xref>: 236, 2013: 214; synonymy by <xref ref-type="bibr" rid="B13">Young 1969</xref>: 2.</comment></tp:nomenclature-citation><tp:nomenclature-citation><tp:taxon-name><tp:taxon-name-part taxon-name-part-type="genus">Brinkius</tp:taxon-name-part></tp:taxon-name><comment>, <xref ref-type="bibr" rid="B12">Young 1967</xref>: 80, 83; <xref ref-type="bibr" rid="B13">1969</xref>: 2 (incorrect subsequent spelling).</comment></tp:nomenclature-citation></tp:nomenclature-citation-list></tp:nomenclature><tp:treatment-sec sec-type="Diagnosis"><title>Diagnosis.</title><p>
            <italic><tp:taxon-name><tp:taxon-name-part taxon-name-part-type="genus">Hydrodessus</tp:taxon-name-part></tp:taxon-name></italic> are distinguishable from other <tp:taxon-name><tp:taxon-name-part taxon-name-part-type="tribe">Bidessini</tp:taxon-name-part></tp:taxon-name> by the following combination: 1) the lateral lobes of the aedeagus comprised of a single segment (instead of two or three), 2) without basal pronotal striae, and 3) without prominent carinae on the disc of elytron and no large pores on dorsal and ventral surfaces. In addition, <italic><tp:taxon-name><tp:taxon-name-part taxon-name-part-type="genus">Hydrodessus</tp:taxon-name-part></tp:taxon-name></italic> do not have basal elytral striae, modifications to the anterior clypeal margin (except in one species), a transverse occipital line between the posterior margins of the eyes, nor a transverse carinae across the elytral epipleuron at the humeral angle.</p></tp:treatment-sec><tp:treatment-sec sec-type="Natural history"><title>Natural history.</title><p>Relatively little is know of the natural history of most members of the group. A great many museum specimens were collected at lights. Other specimens were collected from forest streams, often in low numbers. Occasionally, longer series have been found in tropical forest streams. Larvae and other aspects of their natural history have not been described.</p></tp:treatment-sec><tp:treatment-sec sec-type="Taxonomic history"><title>Taxonomic history.</title><p>
            <italic><tp:taxon-name><tp:taxon-name-part taxon-name-part-type="genus">Hydrodessus</tp:taxon-name-part></tp:taxon-name></italic> has a complicated character combination, and because of this has had a history of ambiguous taxonomic placement. The genus was early placed in or near <tp:taxon-name><tp:taxon-name-part taxon-name-part-type="tribe">Bidessini</tp:taxon-name-part></tp:taxon-name>, but not without reservation (<xref ref-type="bibr" rid="B4">Guignot 1957</xref>). Though <xref ref-type="bibr" rid="B12">Young (1967</xref>; <xref ref-type="bibr" rid="B13">1969</xref>) classified it in <tp:taxon-name><tp:taxon-name-part taxon-name-part-type="tribe">Bidessini</tp:taxon-name-part></tp:taxon-name>, <xref ref-type="bibr" rid="B3">Biström (1988)</xref> restricted the definition of that tribe to those <tp:taxon-name><tp:taxon-name-part taxon-name-part-type="subfamily">Hydroporinae</tp:taxon-name-part></tp:taxon-name> with bi- or trisegmented lateral lobes, which are single-segmented in <italic><tp:taxon-name><tp:taxon-name-part taxon-name-part-type="genus">Hydrodessus</tp:taxon-name-part></tp:taxon-name></italic> (and at least some <italic><tp:taxon-name><tp:taxon-name-part taxon-name-part-type="genus">Amarodytes</tp:taxon-name-part></tp:taxon-name></italic> (<xref ref-type="bibr" rid="B2">Benetti and Régil Cueto 2004</xref>)). <italic><tp:taxon-name><tp:taxon-name-part taxon-name-part-type="genus">Hydrodessus</tp:taxon-name-part></tp:taxon-name></italic> was subsequently placed <italic>incerta sedis</italic> with respect to tribe until <xref ref-type="bibr" rid="B7">Miller and Bergsten (2014)</xref> placed it back into <tp:taxon-name><tp:taxon-name-part taxon-name-part-type="tribe">Bidessini</tp:taxon-name-part></tp:taxon-name>. This was based on a large phylogenetic analysis including many DNA sequence data and morphology which resulted in <italic><tp:taxon-name><tp:taxon-name-part taxon-name-part-type="genus">Hydrodessus</tp:taxon-name-part></tp:taxon-name></italic> together with <italic><tp:taxon-name><tp:taxon-name-part taxon-name-part-type="genus">Peschetius</tp:taxon-name-part></tp:taxon-name></italic> (previously placed in <tp:taxon-name><tp:taxon-name-part taxon-name-part-type="tribe">Bidessini</tp:taxon-name-part></tp:taxon-name> by <xref ref-type="bibr" rid="B8">Miller et al. (2006)</xref>) and some <italic><tp:taxon-name><tp:taxon-name-part taxon-name-part-type="genus">Amarodytes</tp:taxon-name-part></tp:taxon-name></italic> in a clade, and this sister to other <tp:taxon-name><tp:taxon-name-part taxon-name-part-type="tribe">Bidessini</tp:taxon-name-part></tp:taxon-name>. <xref ref-type="bibr" rid="B8">Miller et al. (2006)</xref> expanded the definition of <tp:taxon-name><tp:taxon-name-part taxon-name-part-type="tribe">Bidessini</tp:taxon-name-part></tp:taxon-name> to include taxa with 1) a spermathecal spine, and 2) five lobes on the crusher teeth of the proventriculus, which resulted in <italic><tp:taxon-name><tp:taxon-name-part taxon-name-part-type="genus">Peschetius</tp:taxon-name-part></tp:taxon-name></italic> and <italic><tp:taxon-name><tp:taxon-name-part taxon-name-part-type="genus">Amarodytes</tp:taxon-name-part></tp:taxon-name></italic> included in the tribe, but <italic><tp:taxon-name><tp:taxon-name-part taxon-name-part-type="genus">Hydrodessus</tp:taxon-name-part></tp:taxon-name></italic> was not examined comprehensively at that time. Based on evidence gathered for this revision, at least some <italic><tp:taxon-name><tp:taxon-name-part taxon-name-part-type="genus">Hydrodessus</tp:taxon-name-part></tp:taxon-name></italic> have a spermathecal spine, though not all do, and some have five-lobed crusher teeth on the proventriculus, though not all were examined. Based on this, and on evidence from <xref ref-type="bibr" rid="B7">Miller and Bergsten (2014)</xref>, the genus is recognized here in <tp:taxon-name><tp:taxon-name-part taxon-name-part-type="tribe">Bidessini</tp:taxon-name-part></tp:taxon-name>, and related to <italic><tp:taxon-name><tp:taxon-name-part taxon-name-part-type="genus">Peschetius</tp:taxon-name-part></tp:taxon-name></italic> and (at least) some <italic><tp:taxon-name><tp:taxon-name-part taxon-name-part-type="genus">Amarodytes</tp:taxon-name-part></tp:taxon-name></italic>.</p><p>The first species of <italic><tp:taxon-name><tp:taxon-name-part taxon-name-part-type="genus">Hydrodessus</tp:taxon-name-part></tp:taxon-name></italic>, <italic><tp:taxon-name><tp:taxon-name-part taxon-name-part-type="genus">Hydrodessus</tp:taxon-name-part> <tp:taxon-name-part taxon-name-part-type="species">siolii</tp:taxon-name-part></tp:taxon-name></italic> J. Balfour-Browne, was described along with the genus description (<xref ref-type="bibr" rid="B1">Balfour-Browne 1953</xref>). Subsequent to this, <xref ref-type="bibr" rid="B4">Guignot (1957)</xref> erected the new genus, <italic><tp:taxon-name><tp:taxon-name-part taxon-name-part-type="genus">Brinckius</tp:taxon-name-part></tp:taxon-name></italic> Guignot, with four new species. <xref ref-type="bibr" rid="B10">Spangler (1966)</xref> added two new species from Peru to <italic><tp:taxon-name><tp:taxon-name-part taxon-name-part-type="genus">Hydrodessus</tp:taxon-name-part></tp:taxon-name></italic>. In his treatment of the genera of New World <tp:taxon-name><tp:taxon-name-part taxon-name-part-type="tribe">Bidessini</tp:taxon-name-part></tp:taxon-name>, <xref ref-type="bibr" rid="B12">Young (1967)</xref> was uncertain whether to synonymize <italic><tp:taxon-name><tp:taxon-name-part taxon-name-part-type="genus">Brinckius</tp:taxon-name-part></tp:taxon-name></italic> with <italic><tp:taxon-name><tp:taxon-name-part taxon-name-part-type="genus">Hydrodessus</tp:taxon-name-part></tp:taxon-name></italic>, though he keyed them out together. <xref ref-type="bibr" rid="B9">Nilsson (2001)</xref> regarded the synonymy of <italic><tp:taxon-name><tp:taxon-name-part taxon-name-part-type="genus">Brinckius</tp:taxon-name-part></tp:taxon-name></italic> with <italic><tp:taxon-name><tp:taxon-name-part taxon-name-part-type="genus">Hydrodessus</tp:taxon-name-part></tp:taxon-name></italic> to date to <xref ref-type="bibr" rid="B12">Young’s (1967)</xref> paper. However, <xref ref-type="bibr" rid="B12">Young (1967</xref>, 83) seemed to make it clear at that time that he could not “…decide… whether <italic><tp:taxon-name><tp:taxon-name-part taxon-name-part-type="genus">Brinkius</tp:taxon-name-part></tp:taxon-name></italic> [sic] of Guignot should be accorded recognition.” Even so, he soon (<xref ref-type="bibr" rid="B13">Young 1969</xref>) did synonymize <italic><tp:taxon-name><tp:taxon-name-part taxon-name-part-type="genus">Brinckius</tp:taxon-name-part></tp:taxon-name></italic> with <italic><tp:taxon-name><tp:taxon-name-part taxon-name-part-type="genus">Hydrodessus</tp:taxon-name-part></tp:taxon-name></italic> and provided a list of the included species. He then (<xref ref-type="bibr" rid="B14">Young 1970</xref>) added two more and provided a key to all the species. The next contribution was by <xref ref-type="bibr" rid="B11">Spangler (1985)</xref>, who added five new species from Guyana and also provided a key to the species. Though not included in his concept of <tp:taxon-name><tp:taxon-name-part taxon-name-part-type="tribe">Bidessini</tp:taxon-name-part></tp:taxon-name>, <xref ref-type="bibr" rid="B3">Biström (1988)</xref> listed the species. The last addition of species to the genus was three by <xref ref-type="bibr" rid="B5">Makhan (1994)</xref>, bringing the total to 17 valid <italic><tp:taxon-name><tp:taxon-name-part taxon-name-part-type="genus">Hydrodessus</tp:taxon-name-part></tp:taxon-name></italic> species prior to this revision.</p><p>Monophyly of <italic><tp:taxon-name><tp:taxon-name-part taxon-name-part-type="genus">Hydrodessus</tp:taxon-name-part></tp:taxon-name></italic> as deliminated here has not been demonstrated, and all the known diagnostic features described here for the genus are plesiomorphies. Other distinctive characters (potential synapomorphies) are variable within the genus. Many species have a lateral carina on the elytron extending posteriorly from the humeral angle, but not all do, and some of those that do have it only weakly developed. Most also have longitudinal carinae on the metaventrite approximately continuous with the metacoxal lines, but not all do. These two characters are also not always in the same combinations. All species have a similar overall appearance, robust, laterally discontinuous between the pronotum and elytron, elongate, with a variety of color patterns, and a somewhat characteristic shape for the prosternal and metasternal processes, but these are not particularly convincing as synapomorphies. Future research should concentrate on carefully examining the monophyly of the group and its relationships with <italic><tp:taxon-name><tp:taxon-name-part taxon-name-part-type="genus">Amarodytes</tp:taxon-name-part></tp:taxon-name></italic> and <italic><tp:taxon-name><tp:taxon-name-part taxon-name-part-type="genus">Peschetius</tp:taxon-name-part></tp:taxon-name></italic>, and possibly some <italic><tp:taxon-name><tp:taxon-name-part taxon-name-part-type="genus">Hypodessus</tp:taxon-name-part></tp:taxon-name></italic> Guignot, as well. It seems likely that <italic><tp:taxon-name><tp:taxon-name-part taxon-name-part-type="genus">Hydrodessus</tp:taxon-name-part></tp:taxon-name></italic> may eventually need division into multiple genera.</p></tp:treatment-sec><tp:treatment-sec sec-type="Distribution"><title>Distribution.</title><p>
            <italic><tp:taxon-name><tp:taxon-name-part taxon-name-part-type="genus">Hydrodessus</tp:taxon-name-part></tp:taxon-name></italic> are characteristic mainly of northern South America from Ecuador and Peru to Brazil. The greatest known density of species is from southern Venezuela to Suriname. There are a few species extending south to Paraguay.</p></tp:treatment-sec><tp:treatment-sec sec-type="Key to the species of Hydrodessus"><title>Key to the species of <italic><tp:taxon-name><tp:taxon-name-part taxon-name-part-type="genus">Hydrodessus</tp:taxon-name-part></tp:taxon-name></italic></title><p>Two species, <italic><tp:taxon-name><tp:taxon-name-part taxon-name-part-type="genus">Hydrodessus</tp:taxon-name-part> <tp:taxon-name-part taxon-name-part-type="species">amazonensis</tp:taxon-name-part></tp:taxon-name></italic> and <italic><tp:taxon-name><tp:taxon-name-part taxon-name-part-type="genus">Hydrodessus</tp:taxon-name-part> <tp:taxon-name-part taxon-name-part-type="species">nanayensis</tp:taxon-name-part></tp:taxon-name></italic>, are problematic since no specimens were examined (the types were not found). <italic><tp:taxon-name><tp:taxon-name-part taxon-name-part-type="genus">Hydrodessus</tp:taxon-name-part> <tp:taxon-name-part taxon-name-part-type="species">nanayensis</tp:taxon-name-part></tp:taxon-name></italic> is included in the key since, based on previous work, it appears to be very similar to (if not identical with) <italic><tp:taxon-name><tp:taxon-name-part taxon-name-part-type="genus">Hydrodessus</tp:taxon-name-part> <tp:taxon-name-part taxon-name-part-type="species">siolii</tp:taxon-name-part></tp:taxon-name></italic>. The other species, <italic><tp:taxon-name><tp:taxon-name-part taxon-name-part-type="genus">Hydrodessus</tp:taxon-name-part> <tp:taxon-name-part taxon-name-part-type="species">amazonensis</tp:taxon-name-part></tp:taxon-name></italic>, is not easily keyed with the characters included here since many of the states important for the key are not described for that <!--PageBreak-->species. It is included in the species treatments, however, and the male genitalia are relatively distinctive and diagnostic.</p><table-wrap content-type="key" position="anchor" orientation="portrait"><table id="TID0EJDAE" rules="all"><tbody><tr><td rowspan="1" colspan="1">1</td><td rowspan="1" colspan="1">Size very small (<abbrev xmlns:xlink="http://www.w3.org/1999/xlink" xlink:title="total length" xlink:type="simple">TL</abbrev> &lt; 1.7 mm)</td><td rowspan="1" colspan="1">
                    <bold><italic><tp:taxon-name><tp:taxon-name-part taxon-name-part-type="genus">Hydrodessus</tp:taxon-name-part> <tp:taxon-name-part taxon-name-part-type="species">morsus</tp:taxon-name-part></tp:taxon-name></italic> sp. n.</bold>
                  </td></tr><tr><td rowspan="1" colspan="1">–</td><td rowspan="1" colspan="1">Size larger (<abbrev xmlns:xlink="http://www.w3.org/1999/xlink" xlink:title="total length" xlink:type="simple">TL</abbrev> &gt; 2.0 mm)</td><td rowspan="1" colspan="1">
                    <bold>2</bold>
                  </td></tr><tr><td rowspan="1" colspan="1">2(1)</td><td rowspan="1" colspan="1">Lateral elytral carina short (&lt;1/4 elytral length) (Fig. <xref ref-type="fig" rid="F8">27B</xref>) or absent (Fig. <xref ref-type="fig" rid="F9">31B</xref>)</td><td rowspan="1" colspan="1">
                    <bold>3</bold>
                  </td></tr><tr><td rowspan="1" colspan="1">–</td><td rowspan="1" colspan="1">Lateral elytral carina long (≥1/4 elytral length) (Fig. <xref ref-type="fig" rid="F11">35B</xref>)</td><td rowspan="1" colspan="1">
                    <bold>17</bold>
                  </td></tr><tr><td rowspan="1" colspan="1">3(2)</td><td rowspan="1" colspan="1">Basal half of elytron approximately concolorous on disc, without distinct maculae (Fig. <xref ref-type="fig" rid="F8">27A</xref>), at most with diffuse, poorly-defined fasciae, though apical half of elytron often with maculae (as in Fig. <xref ref-type="fig" rid="F6">20A</xref>)</td><td rowspan="1" colspan="1">
                    <bold>4</bold>
                  </td></tr><tr><td rowspan="1" colspan="1">–</td><td rowspan="1" colspan="1">Basal half of elytron with distinctive maculae or fasciae (e.g. Fig. <xref ref-type="fig" rid="F6">22A</xref>)</td><td rowspan="1" colspan="1">
                    <bold>11</bold>
                  </td></tr><tr><td rowspan="1" colspan="1">4(3)</td><td rowspan="1" colspan="1">Dorsal and ventral surfaces nearly concolorous, without maculae, though color may vary somewhat in intensity across surfaces (as in Fig. <xref ref-type="fig" rid="F8">27A</xref>); carinae on metaventrite somewhat divergent posteriorly (as in Fig. <xref ref-type="fig" rid="F8">27C</xref>)</td><td rowspan="1" colspan="1">
                    <bold>5</bold>
                  </td></tr><tr><td rowspan="1" colspan="1">–</td><td rowspan="1" colspan="1">Dorsal and ventral surfaces red to red-brown, apical half of elytron with irregular, subtriangular maculae and apex of elytron pale orange to yellow, pronotum of many specimens lighter orange, lighter in color than elytron (as in Fig. <xref ref-type="fig" rid="F6">20A</xref>); carinae on metaventrite strongly divergent posteriorly (as in Fig. <xref ref-type="fig" rid="F6">20C</xref>)</td><td rowspan="1" colspan="1">
                    <bold>7</bold>
                  </td></tr><tr><td rowspan="1" colspan="1">5(4)</td><td rowspan="1" colspan="1">Size larger (<abbrev xmlns:xlink="http://www.w3.org/1999/xlink" xlink:title="total length" xlink:type="simple">TL</abbrev> &gt; 3.0 mm)</td><td rowspan="1" colspan="1">
                    <bold><italic><tp:taxon-name><tp:taxon-name-part taxon-name-part-type="genus">Hydrodessus</tp:taxon-name-part> <tp:taxon-name-part taxon-name-part-type="species">pereirai</tp:taxon-name-part></tp:taxon-name></italic> (Guignot)</bold>
                  </td></tr><tr><td rowspan="1" colspan="1">–</td><td rowspan="1" colspan="1">Size smaller (<abbrev xmlns:xlink="http://www.w3.org/1999/xlink" xlink:title="total length" xlink:type="simple">TL</abbrev> &lt; 3.0 mm)</td><td rowspan="1" colspan="1">
                    <bold>6</bold>
                  </td></tr><tr><td rowspan="1" colspan="1">6(5)</td><td rowspan="1" colspan="1">Size smaller (<abbrev xmlns:xlink="http://www.w3.org/1999/xlink" xlink:title="total length" xlink:type="simple">TL</abbrev> = 2.0 mm); dorsal and ventral surfaces yellow (Fig. <xref ref-type="fig" rid="F8">27A</xref>)</td><td rowspan="1" colspan="1">
                    <bold><italic><tp:taxon-name><tp:taxon-name-part taxon-name-part-type="genus">Hydrodessus</tp:taxon-name-part> <tp:taxon-name-part taxon-name-part-type="species">palus</tp:taxon-name-part></tp:taxon-name></italic> sp. n.</bold>
                  </td></tr><tr><td rowspan="1" colspan="1">–</td><td rowspan="1" colspan="1">Size larger (<abbrev xmlns:xlink="http://www.w3.org/1999/xlink" xlink:title="total length" xlink:type="simple">TL</abbrev> = 2.5 mm); dorsal and ventral surfaces red (Fig. <xref ref-type="fig" rid="F3">12A</xref>)</td><td rowspan="1" colspan="1">
                    <bold><italic><tp:taxon-name><tp:taxon-name-part taxon-name-part-type="genus">Hydrodessus</tp:taxon-name-part> <tp:taxon-name-part taxon-name-part-type="species">brevis</tp:taxon-name-part></tp:taxon-name></italic> sp. n.</bold>
                  </td></tr><tr><td rowspan="1" colspan="1">7(4)</td><td rowspan="1" colspan="1">Eyes entire (Fig. <xref ref-type="fig" rid="F6">21A</xref>) or emarginate (Fig. <xref ref-type="fig" rid="F6">20A</xref>) in dorsal aspect; male and female body shape dimorphic, male apically evenly tapered, female shorter and apically broadly rounded (as in Fig. <xref ref-type="fig" rid="F6">20A</xref>)</td><td rowspan="1" colspan="1">
                    <bold>8</bold>
                  </td></tr><tr><td rowspan="1" colspan="1">–</td><td rowspan="1" colspan="1">Eyes entire; male and female similar in shape, both apically evenly tapered</td><td rowspan="1" colspan="1">
                    <bold>9</bold>
                  </td></tr><tr><td rowspan="1" colspan="1">8(7)</td><td rowspan="1" colspan="1">Eyes entire in dorsal aspect (Fig. <xref ref-type="fig" rid="F6">20A</xref>); male median lobe in lateral aspect broadly curved, basal portion elongate triangular, apex sinuate (Fig. <xref ref-type="fig" rid="F6">20D</xref>); median lobe in ventral aspect bilaterally symmetrical, apically narrowly rounded (Fig. <xref ref-type="fig" rid="F6">20E</xref>); lateral lobe moderately broad (Fig. <xref ref-type="fig" rid="F6">20F</xref>)</td><td rowspan="1" colspan="1">
                    <bold><italic><tp:taxon-name><tp:taxon-name-part taxon-name-part-type="genus">Hydrodessus</tp:taxon-name-part> <tp:taxon-name-part taxon-name-part-type="species">kurti</tp:taxon-name-part></tp:taxon-name></italic> sp. n.</bold>
                  </td></tr><tr><td rowspan="1" colspan="1">–</td><td rowspan="1" colspan="1">Eyes emarginate in dorsal aspect (Fig. <xref ref-type="fig" rid="F6">21A</xref>); male median lobe in lateral aspect very broadly curved, basal portion very broadly triangular, apex somewhat sinuate (Fig. <xref ref-type="fig" rid="F6">21D</xref>); median lobe in ventral aspect bilaterally asymmetrical, apically broadly expanded and truncate (Fig. <xref ref-type="fig" rid="F6">21E</xref>); lateral lobe very broad (Fig. <xref ref-type="fig" rid="F6">21F</xref>)</td><td rowspan="1" colspan="1">
                    <bold><italic><tp:taxon-name><tp:taxon-name-part taxon-name-part-type="genus">Hydrodessus</tp:taxon-name-part> <tp:taxon-name-part taxon-name-part-type="species">kylei</tp:taxon-name-part></tp:taxon-name></italic> sp. n.</bold>
                  </td></tr><tr><td rowspan="1" colspan="1">9(7)</td><td rowspan="1" colspan="1">Prosternal process with lateral margins subparallel, slightly concave, posteriorly broadly rounded (Fig. <xref ref-type="fig" rid="F10">32C</xref>); female with apicolateral margin of elytron developed into flange (as in Fig. <xref ref-type="fig" rid="F1">5B</xref>)</td><td rowspan="1" colspan="1">
                    <bold><italic><tp:taxon-name><tp:taxon-name-part taxon-name-part-type="genus">Hydrodessus</tp:taxon-name-part> <tp:taxon-name-part taxon-name-part-type="species">spanus</tp:taxon-name-part></tp:taxon-name></italic> Spangler</bold>
                  </td></tr><tr><td rowspan="1" colspan="1">–</td><td rowspan="1" colspan="1">Prosternal process anteriorly with prominent, lateral lobes, posteriorly distinctly tapered to rounded apex (as in Fig. <xref ref-type="fig" rid="F8">28C</xref>); female without apicolateral flange along margin of elytron</td><td rowspan="1" colspan="1">
                    <bold>10</bold>
                  </td></tr><!--PageBreak--><tr><td rowspan="1" colspan="1">10(9)</td><td rowspan="1" colspan="1">Male median lobe bilaterally symmetrical in ventral aspect, apex rounded (Fig. <xref ref-type="fig" rid="F8">28E</xref>)</td><td rowspan="1" colspan="1">
                    <bold><italic><tp:taxon-name><tp:taxon-name-part taxon-name-part-type="genus">Hydrodessus</tp:taxon-name-part> <tp:taxon-name-part taxon-name-part-type="species">peloteretes</tp:taxon-name-part></tp:taxon-name></italic> Spangler</bold>
                  </td></tr><tr><td rowspan="1" colspan="1">–</td><td rowspan="1" colspan="1">Male median lobe bilaterally asymmetrical in ventral aspect, apex obliquely truncate (Fig. <xref ref-type="fig" rid="F5">17E</xref>)</td><td rowspan="1" colspan="1">
                    <bold><italic><tp:taxon-name><tp:taxon-name-part taxon-name-part-type="genus">Hydrodessus</tp:taxon-name-part> <tp:taxon-name-part taxon-name-part-type="species">imparilis</tp:taxon-name-part></tp:taxon-name></italic> sp. n.</bold>
                  </td></tr><tr><td rowspan="1" colspan="1">11(3)</td><td rowspan="1" colspan="1">Prosternal process very broad (length/width &lt; 1.8), lateral margins rounded, and broadly concave medially (as in Fig. <xref ref-type="fig" rid="F6">22C</xref>); carinae on metaventrite prominent, extending posteriorly to posterior margin (as in Fig. <xref ref-type="fig" rid="F6">22C</xref>)</td><td rowspan="1" colspan="1">
                    <bold>12</bold>
                  </td></tr><tr><td rowspan="1" colspan="1">–</td><td rowspan="1" colspan="1">Prosternal process narrower (length/wdith &gt; 2), lateral margins variable, subparallel to sinuate, narrowly longitudinally concave medially (as in Fig. <xref ref-type="fig" rid="F10">33C</xref>); cariane on metaventrite indistinct, not generally extending to posterior margin except as narrow impunctate area (as in Fig. <xref ref-type="fig" rid="F10">33C</xref>)</td><td rowspan="1" colspan="1">
                    <bold>13</bold>
                  </td></tr><tr><td rowspan="1" colspan="1">12(11)</td><td rowspan="1" colspan="1">Prosternal process very broad, apically broadly subtruncate (Fig. <xref ref-type="fig" rid="F6">22C</xref>); lateral pronotal margins broadly curved, greatest width medially (Fig. <xref ref-type="fig" rid="F6">22A</xref>)</td><td rowspan="1" colspan="1">
                    <bold><italic><tp:taxon-name><tp:taxon-name-part taxon-name-part-type="genus">Hydrodessus</tp:taxon-name-part> <tp:taxon-name-part taxon-name-part-type="species">laetus</tp:taxon-name-part></tp:taxon-name></italic> sp. n.</bold>
                  </td></tr><tr><td rowspan="1" colspan="1">–</td><td rowspan="1" colspan="1">Prosternal process broad but elongate with lateral margins broadly rounded and apex acuminate (Fig. <xref ref-type="fig" rid="F9">30C</xref>); pronotal margins not broadly curved, greatest width posterior to middle (Fig. <xref ref-type="fig" rid="F9">30A</xref>)</td><td rowspan="1" colspan="1">
                    <bold><italic><tp:taxon-name><tp:taxon-name-part taxon-name-part-type="genus">Hydrodessus</tp:taxon-name-part> <tp:taxon-name-part taxon-name-part-type="species">rattanae</tp:taxon-name-part></tp:taxon-name></italic> Makhan</bold>
                  </td></tr><tr><td rowspan="1" colspan="1">13(11)</td><td rowspan="1" colspan="1">Prosternal process anteriorly with prominent, laterally-projecting lobes, lateral carinae distinctly convergent to narrowed apex (Fig. <xref ref-type="fig" rid="F10">33C</xref>); metaventrite carinae slightly divergent posteriorly, area between carinae narrow, apices of carinae terminating slightly mediad of anterior apices of metacoxal lines (Fig. <xref ref-type="fig" rid="F10">33C</xref>)</td><td rowspan="1" colspan="1">
                    <bold><italic><tp:taxon-name><tp:taxon-name-part taxon-name-part-type="genus">Hydrodessus</tp:taxon-name-part> <tp:taxon-name-part taxon-name-part-type="species">surinamensis</tp:taxon-name-part></tp:taxon-name></italic> Young</bold>
                  </td></tr><tr><td rowspan="1" colspan="1">–</td><td rowspan="1" colspan="1">Prosternal process anteriorly without or with weak, laterally-projecting lobes, lateral carinae subparallel to rounded apex (as in Fig. <xref ref-type="fig" rid="F5">19C</xref>); metaventrite carinae strongly divergent posteriorly, area between carinae broad posteriorly, apices of carinae terminating near anterior apices of metacoxal lines (as in Fig. <xref ref-type="fig" rid="F5">19C</xref>)</td><td rowspan="1" colspan="1">
                    <bold>14</bold>
                  </td></tr><tr><td rowspan="1" colspan="1">14(13)</td><td rowspan="1" colspan="1">Elytron with two large pale regions, one quadrate macula laterally at anterolateral margin and one subtriangular, subapical maculae (Fig. <xref ref-type="fig" rid="F5">19A</xref>); males and females dimorphic, female elytron with distinct subapical lateral lobe (Fig. <xref ref-type="fig" rid="F1">5</xref>)</td><td rowspan="1" colspan="1">
                    <bold><italic><tp:taxon-name><tp:taxon-name-part taxon-name-part-type="genus">Hydrodessus</tp:taxon-name-part> <tp:taxon-name-part taxon-name-part-type="species">keithi</tp:taxon-name-part></tp:taxon-name></italic> sp. n.</bold>
                  </td></tr><tr><td rowspan="1" colspan="1">–</td><td rowspan="1" colspan="1">Elytral maculae not consisting of two large pale regions, either consisting of complex fasciae (as in Fig. <xref ref-type="fig" rid="F4">16A</xref>) or with multiple maculae, irregular in shape (as in Fig. <xref ref-type="fig" rid="F9">31A</xref>); males and females not dimorphic with female elytron without subapical lateral lobe</td><td rowspan="1" colspan="1">
                    <bold>15</bold>
                  </td></tr><tr><td rowspan="1" colspan="1">15(14)</td><td rowspan="1" colspan="1">Elytral pattern complex, fasciate (Fig. <xref ref-type="fig" rid="F4">16A</xref>); ventral surface evenly brown</td><td rowspan="1" colspan="1">
                    <bold><italic><tp:taxon-name><tp:taxon-name-part taxon-name-part-type="genus">Hydrodessus</tp:taxon-name-part> <tp:taxon-name-part taxon-name-part-type="species">fasciatus</tp:taxon-name-part></tp:taxon-name></italic> sp. n.</bold>
                  </td></tr><tr><td rowspan="1" colspan="1">–</td><td rowspan="1" colspan="1">Elytral pattern simpler, with maculae subbasally near suture and lateral margin, submedially from lateral margin to near suture, and apically (as in Fig. <xref ref-type="fig" rid="F9">31A</xref>); ventral surface testaceous or yellow</td><td rowspan="1" colspan="1">
                    <bold>16</bold>
                  </td></tr><tr><td rowspan="1" colspan="1">16(15)</td><td rowspan="1" colspan="1">Prosternal process shallowly depressed medially (Fig. <xref ref-type="fig" rid="F9">31C</xref>); medial portion of metacoxae (between metacoxal lines) with shallow longitudinal channels <!--PageBreak-->which are unmargined (Fig. <xref ref-type="fig" rid="F9">31C</xref>); dorsal pattern maculate (Fig. <xref ref-type="fig" rid="F9">31A</xref>)</td><td rowspan="1" colspan="1">
                    <bold><italic><tp:taxon-name><tp:taxon-name-part taxon-name-part-type="genus">Hydrodessus</tp:taxon-name-part> <tp:taxon-name-part taxon-name-part-type="species">siolii</tp:taxon-name-part></tp:taxon-name></italic> J. Balfour-Browne</bold>
                  </td></tr><tr><td rowspan="1" colspan="1">–</td><td rowspan="1" colspan="1">Prosternal process deeply depressed medially; medial portion of metacoxae with distinct longitudinal channels which are margined; dorsal pattern fasciate (Fig. <xref ref-type="fig" rid="F1">3</xref>)</td><td rowspan="1" colspan="1">
                    <bold><italic><tp:taxon-name><tp:taxon-name-part taxon-name-part-type="genus">Hydrodessus</tp:taxon-name-part> <tp:taxon-name-part taxon-name-part-type="species">nanayensis</tp:taxon-name-part></tp:taxon-name></italic> Spangler</bold>
                  </td></tr><tr><td rowspan="1" colspan="1">17(2)</td><td rowspan="1" colspan="1">Posterior apices of metaventrite carinae located well mediad of anterior apices of metacoxal lines (Fig. <xref ref-type="fig" rid="F2">9C</xref>)</td><td rowspan="1" colspan="1">
                    <bold>18</bold>
                  </td></tr><tr><td rowspan="1" colspan="1">–</td><td rowspan="1" colspan="1">Posterior apices of metaventrite carinae near anterior apices of metacoxal lines, at most slightly mediad, but generally metaventrite carinae and metacoxal lines approximately continuous (Fig. <xref ref-type="fig" rid="F11">35C</xref>)</td><td rowspan="1" colspan="1">
                    <bold>20</bold>
                  </td></tr><tr><td rowspan="1" colspan="1">18(17)</td><td rowspan="1" colspan="1">Body elongate, slender (<abbrev xmlns:xlink="http://www.w3.org/1999/xlink" xlink:title="total length" xlink:type="simple">TL</abbrev>/<abbrev xmlns:xlink="http://www.w3.org/1999/xlink" xlink:title="greatest width across elytra" xlink:type="simple">GW</abbrev> = 2.3–2.4); apices of elytra together pointed and slightly, but distinctly dehiscent (Fig. <xref ref-type="fig" rid="F2">9A</xref>)</td><td rowspan="1" colspan="1">
                    <bold><italic><tp:taxon-name><tp:taxon-name-part taxon-name-part-type="genus">Hydrodessus</tp:taxon-name-part> <tp:taxon-name-part taxon-name-part-type="species">biguttatus</tp:taxon-name-part></tp:taxon-name></italic> (Guignot)</bold>
                  </td></tr><tr><td rowspan="1" colspan="1">–</td><td rowspan="1" colspan="1">Body elongate, but generally somewhat more robust (<abbrev xmlns:xlink="http://www.w3.org/1999/xlink" xlink:title="total length" xlink:type="simple">TL</abbrev>/<abbrev xmlns:xlink="http://www.w3.org/1999/xlink" xlink:title="greatest width across elytra" xlink:type="simple">GW</abbrev> = 2.1–2.3); apices of elytra rounded or broadly pointed but not dehiscent</td><td rowspan="1" colspan="1">
                    <bold>19</bold>
                  </td></tr><tr><td rowspan="1" colspan="1">19(18)</td><td rowspan="1" colspan="1">Overall length longer (<abbrev xmlns:xlink="http://www.w3.org/1999/xlink" xlink:title="total length" xlink:type="simple">TL</abbrev> &gt; 3.5 mm)</td><td rowspan="1" colspan="1">
                    <bold><italic><tp:taxon-name><tp:taxon-name-part taxon-name-part-type="genus">Hydrodessus</tp:taxon-name-part> <tp:taxon-name-part taxon-name-part-type="species">bimaculatus</tp:taxon-name-part></tp:taxon-name></italic> sp. n.</bold>
                  </td></tr><tr><td rowspan="1" colspan="1">–</td><td rowspan="1" colspan="1">Overall length shorter (<abbrev xmlns:xlink="http://www.w3.org/1999/xlink" xlink:title="total length" xlink:type="simple">TL</abbrev> &lt; 3.5mm)</td><td rowspan="1" colspan="1">
                    <bold><italic><tp:taxon-name><tp:taxon-name-part taxon-name-part-type="genus">Hydrodessus</tp:taxon-name-part> <tp:taxon-name-part taxon-name-part-type="species">disjunctus</tp:taxon-name-part></tp:taxon-name></italic> sp. n.</bold>
                  </td></tr><tr><td rowspan="1" colspan="1">20(17)</td><td rowspan="1" colspan="1">Lateral elytral carina extending nearly to elytral apex (Fig. <xref ref-type="fig" rid="F11">35B</xref>); pronotum with anterolateral margins strongly angulate in many specimens (Fig. <xref ref-type="fig" rid="F11">35A1</xref>)</td><td rowspan="1" colspan="1">
                    <bold><italic><tp:taxon-name><tp:taxon-name-part taxon-name-part-type="genus">Hydrodessus</tp:taxon-name-part> <tp:taxon-name-part taxon-name-part-type="species">angularis</tp:taxon-name-part></tp:taxon-name></italic> Young</bold>
                  </td></tr><tr><td rowspan="1" colspan="1">–</td><td rowspan="1" colspan="1">Lateral elytral carina not extending nearly to elytral apex (Fig. <xref ref-type="fig" rid="F5">18B</xref>), at most extending a little past half elytral length; pronotum with anterolateral angles evenly curved</td><td rowspan="1" colspan="1">
                    <bold>21</bold>
                  </td></tr><tr><td rowspan="1" colspan="1">21(20)</td><td rowspan="1" colspan="1">Prosternal process relatively slender (length/width &gt; 2), lateral margins abruptly narrowed medially (Fig. <xref ref-type="fig" rid="F5">18C</xref>)</td><td rowspan="1" colspan="1">
                    <bold><italic><tp:taxon-name><tp:taxon-name-part taxon-name-part-type="genus">Hydrodessus</tp:taxon-name-part> <tp:taxon-name-part taxon-name-part-type="species">jethoeae</tp:taxon-name-part></tp:taxon-name></italic> Makhan</bold>
                  </td></tr><tr><td rowspan="1" colspan="1">–</td><td rowspan="1" colspan="1">Prosternal process broad (length/width &lt; 2), lateral margins not abruptly narrowed medially, instead process broad throughout length (Fig. <xref ref-type="fig" rid="F7">24C</xref>)</td><td rowspan="1" colspan="1">
                    <bold>22</bold>
                  </td></tr><tr><td rowspan="1" colspan="1">22(21)</td><td rowspan="1" colspan="1">Metaventral platform strongly constricted, length of metaventral platform long compared with narrowest distance between carinae immediately posteriad to mesocoxae (length/width of constriction &gt; 5, greatest width/width of constriction &gt; 2.5) (Fig. <xref ref-type="fig" rid="F7">24C</xref>)</td><td rowspan="1" colspan="1">
                    <bold>23</bold>
                  </td></tr><tr><td rowspan="1" colspan="1">–</td><td rowspan="1" colspan="1">Metaventral platfrom not strongly constricted, length of metaventral platform shorter compared with narrowest distance between carinae immediately posteriad to mesocoxae (length/width of constriction &lt; 5, greatest width/width of constriction &lt; 2.5) (Fig. <xref ref-type="fig" rid="F4">14C</xref>)</td><td rowspan="1" colspan="1">
                    <bold>26</bold>
                  </td></tr><tr><td rowspan="1" colspan="1">23(22)</td><td rowspan="1" colspan="1">With distinctive maculae on elytra subbasally, subapically, and apically, basal macula distinct, transverse, extending nearly to suture (Fig. <xref ref-type="fig" rid="F7">24A</xref>)</td><td rowspan="1" colspan="1">
                    <bold><italic><tp:taxon-name><tp:taxon-name-part taxon-name-part-type="genus">Hydrodessus</tp:taxon-name-part> <tp:taxon-name-part taxon-name-part-type="species">maculatus</tp:taxon-name-part></tp:taxon-name></italic> sp. n.</bold>
                  </td></tr><tr><td rowspan="1" colspan="1">–</td><td rowspan="1" colspan="1">With elytral maculae indistinct, if present, mainly limited to subapical and apical indistinct pale areas, subbasal area of elytra of some specimens with indistinct, vague pale area</td><td rowspan="1" colspan="1">
                    <bold>24</bold>
                  </td></tr><tr><td rowspan="1" colspan="1">24(23)</td><td rowspan="1" colspan="1">Pro- and mesotibia slender, without subapical emargination along dorsal margin (Fig. <xref ref-type="fig" rid="F1">7B</xref>)</td><td rowspan="1" colspan="1">
                    <bold><italic><tp:taxon-name><tp:taxon-name-part taxon-name-part-type="genus">Hydrodessus</tp:taxon-name-part> <tp:taxon-name-part taxon-name-part-type="species">tenuatus</tp:taxon-name-part></tp:taxon-name></italic> sp. n.</bold>
                  </td></tr><!--PageBreak--><tr><td rowspan="1" colspan="1">–</td><td rowspan="1" colspan="1">Pro- and mesotibia broad, with subapical emargination along dorsal margin (Fig. <xref ref-type="fig" rid="F1">7A</xref>)</td><td rowspan="1" colspan="1">
                    <bold>25</bold>
                  </td></tr><tr><td rowspan="1" colspan="1">25(24)</td><td rowspan="1" colspan="1">Length &gt; 3.0 mm</td><td rowspan="1" colspan="1">
                    <bold><italic><tp:taxon-name><tp:taxon-name-part taxon-name-part-type="genus">Hydrodessus</tp:taxon-name-part> <tp:taxon-name-part taxon-name-part-type="species">latotibialis</tp:taxon-name-part></tp:taxon-name></italic> sp. n.</bold>
                  </td></tr><tr><td rowspan="1" colspan="1">–</td><td rowspan="1" colspan="1">Length &lt; 3.0 mm</td><td rowspan="1" colspan="1">
                    <bold><italic><tp:taxon-name><tp:taxon-name-part taxon-name-part-type="genus">Hydrodessus</tp:taxon-name-part> <tp:taxon-name-part taxon-name-part-type="species">phyllisae</tp:taxon-name-part></tp:taxon-name></italic> Spangler</bold>
                  </td></tr><tr><td rowspan="1" colspan="1">26(22)</td><td rowspan="1" colspan="1">Metacoxal lines broadly divergent anteriorly, approximately continuous with metaventrite/ metacoxal suture (Fig. <xref ref-type="fig" rid="F4">14C</xref>)</td><td rowspan="1" colspan="1">
                    <bold><italic><tp:taxon-name><tp:taxon-name-part taxon-name-part-type="genus">Hydrodessus</tp:taxon-name-part> <tp:taxon-name-part taxon-name-part-type="species">continuus</tp:taxon-name-part></tp:taxon-name></italic> sp. n.</bold>
                  </td></tr><tr><td rowspan="1" colspan="1">–</td><td rowspan="1" colspan="1">Metacoxal lines divergent or not, but intersecting metaventrite/metacoxal suture at distinct angle (Fig. <xref ref-type="fig" rid="F3">13C</xref>)</td><td rowspan="1" colspan="1">
                    <bold>27</bold>
                  </td></tr><tr><td rowspan="1" colspan="1">27(26)</td><td rowspan="1" colspan="1">Greatest width of pronotum relatively narrow with respect to greatest width across elytra (<abbrev xmlns:xlink="http://www.w3.org/1999/xlink" xlink:title="distance between eyes" xlink:type="simple">EW</abbrev>/<abbrev xmlns:xlink="http://www.w3.org/1999/xlink" xlink:title="greatest width of pronotum" xlink:type="simple">PW</abbrev> &gt; 1.3) (Fig. <xref ref-type="fig" rid="F3">13A</xref>); dorsal surface with moderately distinct, but shallow, longitudinal grooves, best observed with oblique lighting (Fig. <xref ref-type="fig" rid="F3">13A</xref>)</td><td rowspan="1" colspan="1">
                    <bold><italic><tp:taxon-name><tp:taxon-name-part taxon-name-part-type="genus">Hydrodessus</tp:taxon-name-part> <tp:taxon-name-part taxon-name-part-type="species">concolorans</tp:taxon-name-part></tp:taxon-name></italic> sp. n.</bold>
                  </td></tr><tr><td rowspan="1" colspan="1">–</td><td rowspan="1" colspan="1">Greatest width of pronotum relatively broad with respect to greatest width across elytra (<abbrev xmlns:xlink="http://www.w3.org/1999/xlink" xlink:title="distance between eyes" xlink:type="simple">EW</abbrev>/<abbrev xmlns:xlink="http://www.w3.org/1999/xlink" xlink:title="greatest width of pronotum" xlink:type="simple">PW</abbrev> &lt; 1.2) (Fig. <xref ref-type="fig" rid="F8">26A</xref>); dorsal surface without grooves (Fig. <xref ref-type="fig" rid="F8">26A</xref>)</td><td rowspan="1" colspan="1">
                    <bold>28</bold>
                  </td></tr><tr><td rowspan="1" colspan="1">28(27)</td><td rowspan="1" colspan="1">Prosternal process anteriorly with distinctly projecting lateral lobes, abruptly constricted medially (Fig. <xref ref-type="fig" rid="F3">11C</xref>)</td><td rowspan="1" colspan="1">
                    <bold><italic><tp:taxon-name><tp:taxon-name-part taxon-name-part-type="genus">Hydrodessus</tp:taxon-name-part> <tp:taxon-name-part taxon-name-part-type="species">brasiliensis</tp:taxon-name-part></tp:taxon-name></italic> (Guignot)</bold>
                  </td></tr><tr><td rowspan="1" colspan="1">–</td><td rowspan="1" colspan="1">Prosternal process with lateral margins approximately continuously curved, without prominent lobes, not constricted (Fig. <xref ref-type="fig" rid="F8">26C</xref>)</td><td rowspan="1" colspan="1">
                    <bold><italic><tp:taxon-name><tp:taxon-name-part taxon-name-part-type="genus">Hydrodessus</tp:taxon-name-part> <tp:taxon-name-part taxon-name-part-type="species">octospilus</tp:taxon-name-part></tp:taxon-name></italic> (Guignot)</bold>
                  </td></tr></tbody></table></table-wrap><fig id="F1" position="float" orientation="portrait"><label>Figures 1–7.</label><caption><p>
          <italic><tp:taxon-name><tp:taxon-name-part taxon-name-part-type="genus">Hydrodessus</tp:taxon-name-part></tp:taxon-name></italic> species. <bold>1</bold> <italic><tp:taxon-name><tp:taxon-name-part taxon-name-part-type="genus">Hydrodessus</tp:taxon-name-part> <tp:taxon-name-part taxon-name-part-type="species">keithi</tp:taxon-name-part></tp:taxon-name></italic>, left metathoracic leg, posterior aspect <bold>2</bold> <italic><tp:taxon-name><tp:taxon-name-part taxon-name-part-type="genus">Hydrodessus</tp:taxon-name-part> <tp:taxon-name-part taxon-name-part-type="species">amazonensis</tp:taxon-name-part></tp:taxon-name></italic>, redrawn from <xref ref-type="bibr" rid="B10">Spangler (1966)</xref> <bold>A</bold> dorsal habitus <bold>B</bold> male median lobe, right lateral aspect C male right lateral lobe, right lateral aspect <bold>3</bold> <italic><tp:taxon-name><tp:taxon-name-part taxon-name-part-type="genus">Hydrodessus</tp:taxon-name-part> <tp:taxon-name-part taxon-name-part-type="species">nanayensis</tp:taxon-name-part></tp:taxon-name></italic>, dorsal habitus, redrawn from <xref ref-type="bibr" rid="B10">Spangler (1966)</xref> <bold>4</bold> <italic><tp:taxon-name><tp:taxon-name-part taxon-name-part-type="genus">Hydrodessus</tp:taxon-name-part> <tp:taxon-name-part taxon-name-part-type="species">pereirai</tp:taxon-name-part></tp:taxon-name></italic> <bold>A</bold> dorsal aspect <bold>B</bold> lateral aspect C prosternal process, mesoventrite, mesocoxae <bold>5</bold> <italic><tp:taxon-name><tp:taxon-name-part taxon-name-part-type="genus">Hydrodessus</tp:taxon-name-part> <tp:taxon-name-part taxon-name-part-type="species">keithi</tp:taxon-name-part></tp:taxon-name></italic>, elytra, lateral aspect <bold>A</bold> male <bold>B</bold> female <bold>6</bold> <italic><tp:taxon-name><tp:taxon-name-part taxon-name-part-type="genus">Hydrodessus</tp:taxon-name-part> <tp:taxon-name-part taxon-name-part-type="species">biguttatus</tp:taxon-name-part></tp:taxon-name></italic>, right metatrochanter and metafemur, anterior aspect <bold>7</bold> <italic><tp:taxon-name><tp:taxon-name-part taxon-name-part-type="genus">Hydrodessus</tp:taxon-name-part></tp:taxon-name></italic>, left protibia, anterior aspect <bold>A</bold> <italic><tp:taxon-name><tp:taxon-name-part taxon-name-part-type="genus">Hydrodessus</tp:taxon-name-part> <tp:taxon-name-part taxon-name-part-type="species">phyllisae</tp:taxon-name-part></tp:taxon-name></italic> <bold>B</bold> <italic><tp:taxon-name><tp:taxon-name-part taxon-name-part-type="genus">Hydrodessus</tp:taxon-name-part> <tp:taxon-name-part taxon-name-part-type="species">tenuatus</tp:taxon-name-part></tp:taxon-name></italic>. Scale bars = 1.0 mm for <bold>4A</bold>, <bold>B</bold> only.</p></caption><graphic xmlns:xlink="http://www.w3.org/1999/xlink" xlink:href="zookeys-580-045-g001.jpg" position="float" orientation="portrait" xlink:type="simple" id="oo_84741.jpg"/></fig><fig id="F2" position="float" orientation="portrait"><label>Figures 8–10.</label><caption><p>
          <italic><tp:taxon-name><tp:taxon-name-part taxon-name-part-type="genus">Hydrodessus</tp:taxon-name-part></tp:taxon-name></italic> species. <bold>A</bold> dorsal habitus <bold>B</bold> lateral habitus <bold>C</bold> ventral surfaces <bold>D</bold> male median lobe, right lateral aspect <bold>E</bold> male median lobe, ventral aspect <bold>F</bold> male right lateral lobe, right lateral aspect <bold>8</bold> <italic><tp:taxon-name><tp:taxon-name-part taxon-name-part-type="genus">Hydrodessus</tp:taxon-name-part> <tp:taxon-name-part taxon-name-part-type="species">angularis</tp:taxon-name-part></tp:taxon-name></italic>: <bold>A1</bold> dorsal habitus of specimen with strongly angulate pronotum: <bold>A2</bold> dorsal habitus of specimens with less angulate pronotum <bold>9</bold> <italic><tp:taxon-name><tp:taxon-name-part taxon-name-part-type="genus">Hydrodessus</tp:taxon-name-part> <tp:taxon-name-part taxon-name-part-type="species">biguttatus</tp:taxon-name-part></tp:taxon-name></italic> <bold>10</bold> <italic><tp:taxon-name><tp:taxon-name-part taxon-name-part-type="genus">Hydrodessus</tp:taxon-name-part> <tp:taxon-name-part taxon-name-part-type="species">bimaculatus</tp:taxon-name-part></tp:taxon-name></italic>. Scale bars = 1.0 mm for <bold>A</bold> and <bold>B</bold> only.</p></caption><graphic xmlns:xlink="http://www.w3.org/1999/xlink" xlink:href="zookeys-580-045-g002.jpg" position="float" orientation="portrait" xlink:type="simple" id="oo_84742.jpg"/></fig><fig id="F3" position="float" orientation="portrait"><label>Figures 11–13.</label><caption><p>
          <italic><tp:taxon-name><tp:taxon-name-part taxon-name-part-type="genus">Hydrodessus</tp:taxon-name-part></tp:taxon-name></italic> species. <bold>A</bold> dorsal habitus <bold>B</bold> lateral habitus <bold>C</bold> ventral surfaces <bold>D</bold> male median lobe, right lateral aspect <bold>E</bold> male median lobe, ventral aspect <bold>F</bold> male right lateral lobe, right lateral aspect <bold>11</bold> <italic><tp:taxon-name><tp:taxon-name-part taxon-name-part-type="genus">Hydrodessus</tp:taxon-name-part> <tp:taxon-name-part taxon-name-part-type="species">brasiliensis</tp:taxon-name-part></tp:taxon-name></italic> <bold>12</bold> <italic><tp:taxon-name><tp:taxon-name-part taxon-name-part-type="genus">Hydrodessus</tp:taxon-name-part> <tp:taxon-name-part taxon-name-part-type="species">brevis</tp:taxon-name-part></tp:taxon-name></italic> <bold>13</bold> <italic><tp:taxon-name><tp:taxon-name-part taxon-name-part-type="genus">Hydrodessus</tp:taxon-name-part> <tp:taxon-name-part taxon-name-part-type="species">concolorans</tp:taxon-name-part></tp:taxon-name></italic>. Scale bars = 1.0 mm for <bold>A</bold> and <bold>B</bold> only.</p></caption><graphic xmlns:xlink="http://www.w3.org/1999/xlink" xlink:href="zookeys-580-045-g003.jpg" position="float" orientation="portrait" xlink:type="simple" id="oo_84743.jpg"/></fig><fig id="F4" position="float" orientation="portrait"><label>Figures 14–16.</label><caption><p>
          <italic><tp:taxon-name><tp:taxon-name-part taxon-name-part-type="genus">Hydrodessus</tp:taxon-name-part></tp:taxon-name></italic> species. <bold>A</bold> dorsal habitus <bold>B</bold> lateral habitus <bold>C</bold> ventral surfaces <bold>D</bold> male median lobe, right lateral aspect <bold>E</bold> male median lobe, ventral aspect <bold>F</bold> male right lateral lobe, right lateral aspect <bold>14</bold> <italic><tp:taxon-name><tp:taxon-name-part taxon-name-part-type="genus">Hydrodessus</tp:taxon-name-part> <tp:taxon-name-part taxon-name-part-type="species">continuus</tp:taxon-name-part></tp:taxon-name></italic> <bold>15</bold> <italic><tp:taxon-name><tp:taxon-name-part taxon-name-part-type="genus">Hydrodessus</tp:taxon-name-part> <tp:taxon-name-part taxon-name-part-type="species">disjunctus</tp:taxon-name-part></tp:taxon-name></italic> <bold>16</bold> <italic><tp:taxon-name><tp:taxon-name-part taxon-name-part-type="genus">Hydrodessus</tp:taxon-name-part> <tp:taxon-name-part taxon-name-part-type="species">fasciatus</tp:taxon-name-part></tp:taxon-name></italic>. Scale bars = 1.0 mm for <bold>A</bold> and <bold>B</bold> only.</p></caption><graphic xmlns:xlink="http://www.w3.org/1999/xlink" xlink:href="zookeys-580-045-g004.jpg" position="float" orientation="portrait" xlink:type="simple" id="oo_84744.jpg"/></fig><fig id="F5" position="float" orientation="portrait"><label>Figures 17–19.</label><caption><p>
          <italic><tp:taxon-name><tp:taxon-name-part taxon-name-part-type="genus">Hydrodessus</tp:taxon-name-part></tp:taxon-name></italic> species. <bold>A</bold> dorsal habitus <bold>B</bold> lateral habitus <bold>C</bold> ventral surfaces <bold>D</bold> male median lobe, right lateral aspect <bold>E</bold> male median lobe, ventral aspect <bold>F</bold> male right lateral lobe, right lateral aspect <bold>17</bold> <italic><tp:taxon-name><tp:taxon-name-part taxon-name-part-type="genus">Hydrodessus</tp:taxon-name-part> <tp:taxon-name-part taxon-name-part-type="species">imparilis</tp:taxon-name-part></tp:taxon-name></italic> <bold>18</bold> <italic><tp:taxon-name><tp:taxon-name-part taxon-name-part-type="genus">Hydrodessus</tp:taxon-name-part> <tp:taxon-name-part taxon-name-part-type="species">jethoeae</tp:taxon-name-part></tp:taxon-name></italic> <bold>19</bold> <italic><tp:taxon-name><tp:taxon-name-part taxon-name-part-type="genus">Hydrodessus</tp:taxon-name-part> <tp:taxon-name-part taxon-name-part-type="species">keithi</tp:taxon-name-part></tp:taxon-name></italic> <bold>A1</bold> male <bold>A2</bold> female. Scale bars = 1.0 mm for <bold>A</bold> and <bold>B</bold> only.</p></caption><graphic xmlns:xlink="http://www.w3.org/1999/xlink" xlink:href="zookeys-580-045-g005.jpg" position="float" orientation="portrait" xlink:type="simple" id="oo_84745.jpg"/></fig><fig id="F6" position="float" orientation="portrait"><label>Figures 20–22.</label><caption><p>
          <italic><tp:taxon-name><tp:taxon-name-part taxon-name-part-type="genus">Hydrodessus</tp:taxon-name-part></tp:taxon-name></italic> species. <bold>A</bold> dorsal habitus <bold>B</bold> lateral habitus <bold>C</bold> ventral surfaces <bold>D</bold> male median lobe, right lateral aspect <bold>E</bold> male median lobe, ventral aspect <bold>F</bold> male right lateral lobe, right lateral aspect <bold>20</bold> <italic><tp:taxon-name><tp:taxon-name-part taxon-name-part-type="genus">Hydrodessus</tp:taxon-name-part> <tp:taxon-name-part taxon-name-part-type="species">kurti</tp:taxon-name-part></tp:taxon-name></italic> <bold>A1</bold> male <bold>A2</bold> female <bold>21</bold> <italic><tp:taxon-name><tp:taxon-name-part taxon-name-part-type="genus">Hydrodessus</tp:taxon-name-part> <tp:taxon-name-part taxon-name-part-type="species">kylei</tp:taxon-name-part></tp:taxon-name></italic> <bold>A1</bold> male <bold>A2</bold> female <bold>22</bold> <italic><tp:taxon-name><tp:taxon-name-part taxon-name-part-type="genus">Hydrodessus</tp:taxon-name-part> <tp:taxon-name-part taxon-name-part-type="species">laetus</tp:taxon-name-part></tp:taxon-name></italic>. Scale bars = 1.0 mm for <bold>A</bold> and <bold>B</bold> only.</p></caption><graphic xmlns:xlink="http://www.w3.org/1999/xlink" xlink:href="zookeys-580-045-g006.jpg" position="float" orientation="portrait" xlink:type="simple" id="oo_84746.jpg"/></fig><fig id="F7" position="float" orientation="portrait"><label>Figures 23–25.</label><caption><p>
          <italic><tp:taxon-name><tp:taxon-name-part taxon-name-part-type="genus">Hydrodessus</tp:taxon-name-part></tp:taxon-name></italic> species. <bold>A</bold> dorsal habitus <bold>B</bold> lateral habitus <bold>C</bold> ventral surfaces <bold>D</bold> male median lobe, right lateral aspect <bold>E</bold> male median lobe, ventral aspect <bold>F</bold> male right lateral lobe, right lateral aspect <bold>23</bold> <italic><tp:taxon-name><tp:taxon-name-part taxon-name-part-type="genus">Hydrodessus</tp:taxon-name-part> <tp:taxon-name-part taxon-name-part-type="species">latotibialis</tp:taxon-name-part></tp:taxon-name></italic> <bold>24</bold> <italic><tp:taxon-name><tp:taxon-name-part taxon-name-part-type="genus">Hydrodessus</tp:taxon-name-part> <tp:taxon-name-part taxon-name-part-type="species">maculatus</tp:taxon-name-part></tp:taxon-name></italic> <bold>25</bold> <italic><tp:taxon-name><tp:taxon-name-part taxon-name-part-type="genus">Hydrodessus</tp:taxon-name-part> <tp:taxon-name-part taxon-name-part-type="species">morsus</tp:taxon-name-part></tp:taxon-name></italic>. Scale bars = 1.0 mm for <bold>A</bold> and <bold>B</bold> only.</p></caption><graphic xmlns:xlink="http://www.w3.org/1999/xlink" xlink:href="zookeys-580-045-g007.jpg" position="float" orientation="portrait" xlink:type="simple" id="oo_84747.jpg"/></fig><fig id="F8" position="float" orientation="portrait"><label>Figures 26–28.</label><caption><p>
          <italic><tp:taxon-name><tp:taxon-name-part taxon-name-part-type="genus">Hydrodessus</tp:taxon-name-part></tp:taxon-name></italic> species. <bold>A</bold> dorsal habitus <bold>B</bold> lateral habitus <bold>C</bold> ventral surfaces <bold>D</bold> male median lobe, right lateral aspect <bold>E</bold> male median lobe, ventral aspect <bold>F</bold> male right lateral lobe, right lateral aspect <bold>26</bold> <italic><tp:taxon-name><tp:taxon-name-part taxon-name-part-type="genus">Hydrodessus</tp:taxon-name-part> <tp:taxon-name-part taxon-name-part-type="species">octospilus</tp:taxon-name-part></tp:taxon-name></italic> <bold>27</bold> <italic><tp:taxon-name><tp:taxon-name-part taxon-name-part-type="genus">Hydrodessus</tp:taxon-name-part> <tp:taxon-name-part taxon-name-part-type="species">palus</tp:taxon-name-part></tp:taxon-name></italic> <bold>28</bold> <italic><tp:taxon-name><tp:taxon-name-part taxon-name-part-type="genus">Hydrodessus</tp:taxon-name-part> <tp:taxon-name-part taxon-name-part-type="species">peloteretes</tp:taxon-name-part></tp:taxon-name></italic>. Scale bars = 1.0 mm for <bold>A</bold> and <bold>B</bold> only.</p></caption><graphic xmlns:xlink="http://www.w3.org/1999/xlink" xlink:href="zookeys-580-045-g008.jpg" position="float" orientation="portrait" xlink:type="simple" id="oo_84748.jpg"/></fig><fig id="F9" position="float" orientation="portrait"><label>Figures 29–31.</label><caption><p>
          <italic><tp:taxon-name><tp:taxon-name-part taxon-name-part-type="genus">Hydrodessus</tp:taxon-name-part></tp:taxon-name></italic> species. <bold>A</bold> dorsal habitus <bold>B</bold> lateral habitus <bold>C</bold> ventral surfaces <bold>D</bold> male median lobe, right lateral aspect <bold>E</bold> male median lobe, ventral aspect <bold>F</bold> male right lateral lobe, right lateral aspect <bold>29</bold> <italic><tp:taxon-name><tp:taxon-name-part taxon-name-part-type="genus">Hydrodessus</tp:taxon-name-part> <tp:taxon-name-part taxon-name-part-type="species">phyllisae</tp:taxon-name-part></tp:taxon-name></italic> <bold>30</bold> <italic><tp:taxon-name><tp:taxon-name-part taxon-name-part-type="genus">Hydrodessus</tp:taxon-name-part> <tp:taxon-name-part taxon-name-part-type="species">rattanae</tp:taxon-name-part></tp:taxon-name></italic> <bold>31</bold> <italic><tp:taxon-name><tp:taxon-name-part taxon-name-part-type="genus">Hydrodessus</tp:taxon-name-part> <tp:taxon-name-part taxon-name-part-type="species">siolii</tp:taxon-name-part></tp:taxon-name></italic>. Scale bars = 1.0 mm for <bold>A</bold> and <bold>B</bold> only.</p></caption><graphic xmlns:xlink="http://www.w3.org/1999/xlink" xlink:href="zookeys-580-045-g009.jpg" position="float" orientation="portrait" xlink:type="simple" id="oo_84749.jpg"/></fig><fig id="F10" position="float" orientation="portrait"><label>Figures 32–34.</label><caption><p>
          <italic><tp:taxon-name><tp:taxon-name-part taxon-name-part-type="genus">Hydrodessus</tp:taxon-name-part></tp:taxon-name></italic> species. <bold>A</bold> dorsal habitus <bold>B</bold> lateral habitus <bold>C</bold> ventral surfaces <bold>D</bold> male median lobe, right lateral aspect <bold>E</bold> male median lobe, ventral aspect <bold>F</bold> male right lateral lobe, right lateral aspect <bold>32</bold> <italic><tp:taxon-name><tp:taxon-name-part taxon-name-part-type="genus">Hydrodessus</tp:taxon-name-part> <tp:taxon-name-part taxon-name-part-type="species">spanus</tp:taxon-name-part></tp:taxon-name></italic> <bold>33</bold> <italic><tp:taxon-name><tp:taxon-name-part taxon-name-part-type="genus">Hydrodessus</tp:taxon-name-part> <tp:taxon-name-part taxon-name-part-type="species">surinamensis</tp:taxon-name-part></tp:taxon-name></italic> <bold>34</bold> <italic><tp:taxon-name><tp:taxon-name-part taxon-name-part-type="genus">Hydrodessus</tp:taxon-name-part> <tp:taxon-name-part taxon-name-part-type="species">tenuatus</tp:taxon-name-part></tp:taxon-name></italic>. Scale bars = 1.0 mm for <bold>A</bold> and <bold>B</bold> only.</p></caption><graphic xmlns:xlink="http://www.w3.org/1999/xlink" xlink:href="zookeys-580-045-g010.jpg" position="float" orientation="portrait" xlink:type="simple" id="oo_84750.jpg"/></fig><fig id="F11" position="float" orientation="portrait"><label>Figures 35–41.</label><caption><p>
          <italic><tp:taxon-name><tp:taxon-name-part taxon-name-part-type="genus">Hydrodessus</tp:taxon-name-part></tp:taxon-name></italic> species, female reproductive tract, ventral aspect. <bold>35</bold> <italic><tp:taxon-name><tp:taxon-name-part taxon-name-part-type="genus">Hydrodessus</tp:taxon-name-part> <tp:taxon-name-part taxon-name-part-type="species">angularis</tp:taxon-name-part></tp:taxon-name></italic> <bold>36</bold> <italic><tp:taxon-name><tp:taxon-name-part taxon-name-part-type="genus">Hydrodessus</tp:taxon-name-part> <tp:taxon-name-part taxon-name-part-type="species">concolorans</tp:taxon-name-part></tp:taxon-name></italic> <bold>37</bold> <italic><tp:taxon-name><tp:taxon-name-part taxon-name-part-type="genus">Hydrodessus</tp:taxon-name-part> <tp:taxon-name-part taxon-name-part-type="species">keithi</tp:taxon-name-part></tp:taxon-name></italic> <bold>38</bold> <italic><tp:taxon-name><tp:taxon-name-part taxon-name-part-type="genus">Hydrodessus</tp:taxon-name-part> <tp:taxon-name-part taxon-name-part-type="species">kylei</tp:taxon-name-part></tp:taxon-name></italic> <bold>39</bold> <italic><tp:taxon-name><tp:taxon-name-part taxon-name-part-type="genus">Hydrodessus</tp:taxon-name-part> <tp:taxon-name-part taxon-name-part-type="species">laetus</tp:taxon-name-part></tp:taxon-name></italic> <bold>40</bold> <italic><tp:taxon-name><tp:taxon-name-part taxon-name-part-type="genus">Hydrodessus</tp:taxon-name-part> <tp:taxon-name-part taxon-name-part-type="species">maculatus</tp:taxon-name-part></tp:taxon-name></italic> <bold>41</bold> <italic><tp:taxon-name><tp:taxon-name-part taxon-name-part-type="genus">Hydrodessus</tp:taxon-name-part> <tp:taxon-name-part taxon-name-part-type="species">phyllisae</tp:taxon-name-part></tp:taxon-name></italic>.</p></caption><graphic xmlns:xlink="http://www.w3.org/1999/xlink" xlink:href="zookeys-580-045-g011.jpg" position="float" orientation="portrait" xlink:type="simple" id="oo_84751.jpg"/></fig></tp:treatment-sec><tp:treatment-sec><!--Section generated to contain objects referenced in tp:taxon-treatment.--><fig id="F12" position="float" orientation="portrait"><label>Figures 42–47.</label><caption><p>
          <italic><tp:taxon-name><tp:taxon-name-part taxon-name-part-type="genus">Hydrodessus</tp:taxon-name-part></tp:taxon-name></italic> species, distributions.</p></caption><graphic xmlns:xlink="http://www.w3.org/1999/xlink" xlink:href="zookeys-580-045-g012.jpg" position="float" orientation="portrait" xlink:type="simple" id="oo_84752.jpg"/></fig><fig id="F13" position="float" orientation="portrait"><label>Figures 48–51.</label><caption><p>
          <italic><tp:taxon-name><tp:taxon-name-part taxon-name-part-type="genus">Hydrodessus</tp:taxon-name-part></tp:taxon-name></italic> species, distributions.</p></caption><graphic xmlns:xlink="http://www.w3.org/1999/xlink" xlink:href="zookeys-580-045-g013.jpg" position="float" orientation="portrait" xlink:type="simple" id="oo_84753.jpg"/></fig></tp:treatment-sec><ref-list><ref id="B10"><mixed-citation xmlns:xlink="http://www.w3.org/1999/xlink" xlink:type="simple">
          <person-group><name name-style="western"><surname>Spangler</surname><given-names>PJ</given-names></name></person-group> (<year>1966</year>) <article-title>The Catherwood Foundation Peruvian-Amazon Expedition. XII. Aquatic <tp:taxon-name><tp:taxon-name-part taxon-name-part-type="order">Coleoptera</tp:taxon-name-part></tp:taxon-name> (<tp:taxon-name><tp:taxon-name-part taxon-name-part-type="family">Dytiscidae</tp:taxon-name-part></tp:taxon-name>, <tp:taxon-name><tp:taxon-name-part taxon-name-part-type="family">Noteridae</tp:taxon-name-part></tp:taxon-name>, <tp:taxon-name><tp:taxon-name-part taxon-name-part-type="family">Gyrinidae</tp:taxon-name-part></tp:taxon-name>, <tp:taxon-name><tp:taxon-name-part taxon-name-part-type="family">Hydrophilidae</tp:taxon-name-part></tp:taxon-name>, <tp:taxon-name><tp:taxon-name-part taxon-name-part-type="family">Dascillidae</tp:taxon-name-part></tp:taxon-name>, <tp:taxon-name><tp:taxon-name-part taxon-name-part-type="family">Helodidae</tp:taxon-name-part></tp:taxon-name>, <tp:taxon-name><tp:taxon-name-part taxon-name-part-type="family">Psephenidae</tp:taxon-name-part></tp:taxon-name>, <tp:taxon-name><tp:taxon-name-part taxon-name-part-type="family">Elmidae</tp:taxon-name-part></tp:taxon-name>).</article-title> <source>Monographs of the Academy of Natural Science of Philadelphia</source> <volume>14</volume>: <fpage>377</fpage>–<lpage>443</lpage>.</mixed-citation></ref><ref id="B12"><mixed-citation xmlns:xlink="http://www.w3.org/1999/xlink" xlink:type="simple">
          <person-group><name name-style="western"><surname>Young</surname><given-names>FN</given-names></name></person-group> (<year>1967</year>) <article-title>A key to the genera of American bidessine water beetles, with descriptions of three new genera (<tp:taxon-name><tp:taxon-name-part taxon-name-part-type="order">Coleoptera</tp:taxon-name-part></tp:taxon-name>: <tp:taxon-name><tp:taxon-name-part taxon-name-part-type="family">Dytiscidae</tp:taxon-name-part></tp:taxon-name>, <tp:taxon-name><tp:taxon-name-part taxon-name-part-type="subfamily">Hydroporinae</tp:taxon-name-part></tp:taxon-name>).</article-title> <source>The Coleopterists Bulletin</source> <volume>21</volume>: <fpage>75</fpage>–<lpage>84</lpage>.</mixed-citation></ref><ref id="B13"><mixed-citation xmlns:xlink="http://www.w3.org/1999/xlink" xlink:type="simple">
          <person-group><name name-style="western"><surname>Young</surname><given-names>FN</given-names></name></person-group> (<year>1969</year>) <article-title>A checklist of the American <tp:taxon-name><tp:taxon-name-part taxon-name-part-type="tribe">Bidessini</tp:taxon-name-part></tp:taxon-name> (<tp:taxon-name><tp:taxon-name-part taxon-name-part-type="order">Coleoptera</tp:taxon-name-part></tp:taxon-name>: <tp:taxon-name><tp:taxon-name-part taxon-name-part-type="family">Dytiscidae</tp:taxon-name-part></tp:taxon-name>-<tp:taxon-name><tp:taxon-name-part taxon-name-part-type="subfamily">Hydroporinae</tp:taxon-name-part></tp:taxon-name>).</article-title> <source>Smithsonian Contributions to Zoology</source> <volume>33</volume>: <fpage>1</fpage>–<lpage>5</lpage>. doi: <ext-link xlink:type="simple" ext-link-type="doi" xlink:href="10.5479/si.00810282.33">10.5479/si.00810282.33</ext-link></mixed-citation></ref><ref id="B3"><mixed-citation xmlns:xlink="http://www.w3.org/1999/xlink" xlink:type="simple">
          <person-group><name name-style="western"><surname>Biström</surname><given-names>O</given-names></name></person-group> (<year>1988</year>) <article-title>Generic review of the <tp:taxon-name><tp:taxon-name-part taxon-name-part-type="tribe">Bidessini</tp:taxon-name-part></tp:taxon-name> (<tp:taxon-name><tp:taxon-name-part taxon-name-part-type="order">Coleoptera</tp:taxon-name-part></tp:taxon-name>, <tp:taxon-name><tp:taxon-name-part taxon-name-part-type="family">Dytiscidae</tp:taxon-name-part></tp:taxon-name>).</article-title> <source>Acta Zoologica Fennica</source> <volume>184</volume>: <fpage>1</fpage>–<lpage>41</lpage>.</mixed-citation></ref><ref id="B9"><mixed-citation xmlns:xlink="http://www.w3.org/1999/xlink" xlink:type="simple">
          <person-group><name name-style="western"><surname>Nilsson</surname><given-names>AN</given-names></name></person-group> (<year>2001</year>) <source><tp:taxon-name><tp:taxon-name-part taxon-name-part-type="family">Dytiscidae</tp:taxon-name-part></tp:taxon-name>. World Catalogue of Insects.</source> <publisher-name>Apollo Books</publisher-name>, <publisher-loc>Stenstrup</publisher-loc>, <size units="page">395 pp</size>.</mixed-citation></ref><ref id="B4"><mixed-citation xmlns:xlink="http://www.w3.org/1999/xlink" xlink:type="simple">
          <person-group><name name-style="western"><surname>Guignot</surname><given-names>F</given-names></name></person-group> (<year>1957</year>) <article-title>Contribution à la connaissance des dytiscides sudámericaines [Coleopt.].</article-title> <source>Revue Française d’Entomologie</source> <volume>24</volume>: <fpage>33</fpage>–<lpage>45</lpage>.</mixed-citation></ref><ref id="B2"><mixed-citation xmlns:xlink="http://www.w3.org/1999/xlink" xlink:type="simple">
          <person-group><name name-style="western"><surname>Benetti</surname><given-names>CJ</given-names></name><name name-style="western"><surname>Régil Cueto</surname><given-names>JA</given-names></name></person-group> (<year>2004</year>) <article-title>Taxonomic notes on <italic><tp:taxon-name><tp:taxon-name-part taxon-name-part-type="genus">Amarodytes</tp:taxon-name-part> <tp:taxon-name-part taxon-name-part-type="species">duponti</tp:taxon-name-part></tp:taxon-name></italic> (Aubé, 1838) (<tp:taxon-name><tp:taxon-name-part taxon-name-part-type="family">Dytiscidae</tp:taxon-name-part></tp:taxon-name>, <tp:taxon-name><tp:taxon-name-part taxon-name-part-type="subfamily">Hydroporinae</tp:taxon-name-part></tp:taxon-name>, <tp:taxon-name><tp:taxon-name-part taxon-name-part-type="tribe">Bidessini</tp:taxon-name-part></tp:taxon-name>) with rediscription of male genitalia.</article-title> <source>Animal Biodiversity and Conservation</source> <volume>27</volume>(<issue>2</issue>): <fpage>53</fpage>–<lpage>56</lpage>.</mixed-citation></ref><ref id="B7"><mixed-citation xmlns:xlink="http://www.w3.org/1999/xlink" xlink:type="simple">
          <person-group><name name-style="western"><surname>Miller</surname><given-names>KB</given-names></name><name name-style="western"><surname>Bergsten</surname><given-names>J</given-names></name></person-group> (<year>2014</year>) <article-title>The phylogeny and classification of diving beetles (<tp:taxon-name><tp:taxon-name-part taxon-name-part-type="order">Coleoptera</tp:taxon-name-part></tp:taxon-name>: <tp:taxon-name><tp:taxon-name-part taxon-name-part-type="family">Dytiscidae</tp:taxon-name-part></tp:taxon-name>).</article-title> In: <person-group><name name-style="western"><surname>Yee</surname><given-names>DA</given-names></name></person-group> (<role>Ed.</role>) <source>Ecology, Systematics, and Natural History of Predaceous Diving Beetles (<tp:taxon-name><tp:taxon-name-part taxon-name-part-type="order">Coleoptera</tp:taxon-name-part></tp:taxon-name>: <tp:taxon-name><tp:taxon-name-part taxon-name-part-type="family">Dytiscidae</tp:taxon-name-part></tp:taxon-name>)</source>. <publisher-name>Springer</publisher-name>, <publisher-loc>New York</publisher-loc>, <fpage>49</fpage>–<lpage>172</lpage>.</mixed-citation></ref><ref id="B8"><mixed-citation xmlns:xlink="http://www.w3.org/1999/xlink" xlink:type="simple">
          <person-group><name name-style="western"><surname>Miller</surname><given-names>KB</given-names></name><name name-style="western"><surname>Wolfe</surname><given-names>GW</given-names></name><name name-style="western"><surname>Biström</surname><given-names>O</given-names></name></person-group> (<year>2006</year>) <article-title>Phylogeny of the <tp:taxon-name><tp:taxon-name-part taxon-name-part-type="subfamily">Hydroporinae</tp:taxon-name-part></tp:taxon-name> and classification of the genus <italic><tp:taxon-name><tp:taxon-name-part taxon-name-part-type="genus">Peschetius</tp:taxon-name-part></tp:taxon-name></italic> Guignot, 1942 (<tp:taxon-name><tp:taxon-name-part taxon-name-part-type="order">Coleoptera</tp:taxon-name-part></tp:taxon-name>: <tp:taxon-name><tp:taxon-name-part taxon-name-part-type="family">Dytiscidae</tp:taxon-name-part></tp:taxon-name>).</article-title> <source>Insect Systematics and Evolution</source> <volume>37</volume>: <fpage>257</fpage>–<lpage>279</lpage>. doi: <ext-link xlink:type="simple" ext-link-type="doi" xlink:href="10.1163/187631206788838617">10.1163/187631206788838617</ext-link></mixed-citation></ref><ref id="B1"><mixed-citation xmlns:xlink="http://www.w3.org/1999/xlink" xlink:type="simple">
          <person-group><name name-style="western"><surname>Balfour-Browne</surname><given-names>J</given-names></name></person-group> (<year>1953</year>) <article-title><italic><tp:taxon-name><tp:taxon-name-part taxon-name-part-type="genus">Hydrodessus</tp:taxon-name-part></tp:taxon-name></italic> gen. n. Hydroporinarum (<tp:taxon-name><tp:taxon-name-part taxon-name-part-type="order">Coleoptera</tp:taxon-name-part></tp:taxon-name>: <tp:taxon-name><tp:taxon-name-part taxon-name-part-type="family">Dytiscidae</tp:taxon-name-part></tp:taxon-name>).</article-title> <source>Proceedings of the Royal Entomological Society of London (Series B)</source> <volume>22</volume>: <fpage>55</fpage>–<lpage>56</lpage>. doi: <ext-link xlink:type="simple" ext-link-type="doi" xlink:href="10.1111/j.1365-3113.1953.tb00056.x">10.1111/j.1365-3113.1953.tb00056.x</ext-link></mixed-citation></ref><ref id="B14"><mixed-citation xmlns:xlink="http://www.w3.org/1999/xlink" xlink:type="simple">
          <person-group><name name-style="western"><surname>Young</surname><given-names>FN</given-names></name></person-group> (<year>1970</year>) <article-title>Two new species of <italic><tp:taxon-name><tp:taxon-name-part taxon-name-part-type="genus">Hydrodessus</tp:taxon-name-part></tp:taxon-name></italic> from Suriname, with a key to the known species (<tp:taxon-name><tp:taxon-name-part taxon-name-part-type="order">Coleoptera</tp:taxon-name-part></tp:taxon-name>: <tp:taxon-name><tp:taxon-name-part taxon-name-part-type="family">Dytiscidae</tp:taxon-name-part></tp:taxon-name>).</article-title> <source>Uitgaven Natuurwetenschappelijke Studiekring voor Suriname en de Nederlandse Antillen, Utrecht</source> <volume>60</volume>: <fpage>152</fpage>–<lpage>158</lpage>.</mixed-citation></ref><ref id="B11"><mixed-citation xmlns:xlink="http://www.w3.org/1999/xlink" xlink:type="simple">
          <person-group><name name-style="western"><surname>Spangler</surname><given-names>PJ</given-names></name></person-group> (<year>1985</year>) <article-title>Five new species of the predacious water beetle genus <italic><tp:taxon-name><tp:taxon-name-part taxon-name-part-type="genus">Hydrodessus</tp:taxon-name-part></tp:taxon-name></italic> from Guyana and a key to the species (<tp:taxon-name><tp:taxon-name-part taxon-name-part-type="order">Coleoptera</tp:taxon-name-part></tp:taxon-name>: <tp:taxon-name><tp:taxon-name-part taxon-name-part-type="family">Dytiscidae</tp:taxon-name-part></tp:taxon-name>).</article-title> <source>Proceedings of the Academy of Natural Sciences of Philadelphia</source> <volume>137</volume>: <fpage>80</fpage>–<lpage>89</lpage>.</mixed-citation></ref><ref id="B5"><mixed-citation xmlns:xlink="http://www.w3.org/1999/xlink" xlink:type="simple">
          <person-group><name name-style="western"><surname>Makhan</surname><given-names>D</given-names></name></person-group> (<year>1994</year>) <article-title>Three new <italic><tp:taxon-name><tp:taxon-name-part taxon-name-part-type="genus">Hydrodessus</tp:taxon-name-part></tp:taxon-name></italic> from Surinam (<tp:taxon-name><tp:taxon-name-part taxon-name-part-type="order">Coleoptera</tp:taxon-name-part></tp:taxon-name>: <tp:taxon-name><tp:taxon-name-part taxon-name-part-type="family">Dytiscidae</tp:taxon-name-part></tp:taxon-name>).</article-title> <source>Entomologische Berichten Amst</source> <volume>54</volume>: <fpage>117</fpage>–<lpage>119</lpage>.</mixed-citation></ref></ref-list></tp:taxon-treatment>
