# Supplementary material for: Revision of the Neotropical diving beetle genus Hydrodessus J. Balfour-Browne, 1953 (Coleoptera, Dytiscidae, Hydroporinae, Bidessini)
Source: Zookeys. 2016 Apr 12;(580):45–124. doi: 10.3897/zookeys.580.8153 (PMC4829950; doi:10.3897/zookeys.580.8153)
Supplement: XML Treatment for Hydrodessus amazonensis [file zookeys.580.8153-treatment2.xml]

<!DOCTYPE tp:taxon-treatment
  PUBLIC "-//TaxonX//DTD Taxonomic Treatment Publishing DTD v0 20100105//EN" "tax-treatment-NSO.dtd">
<tp:taxon-treatment xmlns:tp="http://www.plazi.org/taxpub"><tp:treatment-meta><kwd-group><label>Taxon classification</label><kwd><named-content content-type="kingdom">Animalia</named-content></kwd><kwd><named-content content-type="order">Coleoptera</named-content></kwd><kwd><named-content content-type="family">Dytiscidae</named-content></kwd></kwd-group><mixed-citation publication-type="journal"><person-group><name><surname>Miller</surname><given-names>Kelly B.</given-names></name></person-group><article-title>Revision of the Neotropical diving beetle genus <italic><tp:taxon-name><tp:taxon-name-part taxon-name-part-type="genus">Hydrodessus</tp:taxon-name-part></tp:taxon-name></italic> J. Balfour-Browne, 1953 (<tp:taxon-name><tp:taxon-name-part taxon-name-part-type="order">Coleoptera</tp:taxon-name-part></tp:taxon-name>, <tp:taxon-name><tp:taxon-name-part taxon-name-part-type="family">Dytiscidae</tp:taxon-name-part></tp:taxon-name>, <tp:taxon-name><tp:taxon-name-part taxon-name-part-type="subfamily">Hydroporinae</tp:taxon-name-part></tp:taxon-name>, <tp:taxon-name><tp:taxon-name-part taxon-name-part-type="tribe">Bidessini</tp:taxon-name-part></tp:taxon-name>)</article-title><source>Zookeys</source><day>12</day><month>4</month><year>2016</year><volume>2016</volume><issue>580</issue><fpage>45</fpage><lpage>124</lpage><pub-id pub-id-type="doi">10.3897/zookeys.580.8153</pub-id></mixed-citation></tp:treatment-meta><tp:nomenclature><tp:taxon-name>
            <tp:taxon-name-part taxon-name-part-type="genus">Hydrodessus</tp:taxon-name-part>
            <tp:taxon-name-part taxon-name-part-type="species">amazonensis</tp:taxon-name-part>
          </tp:taxon-name><tp:taxon-authority>Spangler, 1966</tp:taxon-authority><xref ref-type="fig" rid="F1">Figs 2</xref><xref ref-type="fig" rid="F12">, 44</xref><!--PageBreak--><tp:nomenclature-citation-list><tp:nomenclature-citation><tp:taxon-name><tp:taxon-name-part taxon-name-part-type="genus">Hydrodessus</tp:taxon-name-part> <tp:taxon-name-part taxon-name-part-type="species">amazonensis</tp:taxon-name-part></tp:taxon-name><comment> Spangler, 1966: 380; <xref ref-type="bibr" rid="B13">Young 1969</xref>: 2; <xref ref-type="bibr" rid="B14">1970</xref>: 157; <xref ref-type="bibr" rid="B11">Spangler 1985</xref>: 89; <xref ref-type="bibr" rid="B3">Biström 1988</xref>: 37; <xref ref-type="bibr" rid="B9">Nilsson 2001</xref>: 236.</comment></tp:nomenclature-citation></tp:nomenclature-citation-list></tp:nomenclature><tp:treatment-sec sec-type="Type locality"><title>Type locality.</title><p>Peru, near Ituitos, from the Amazonas.</p></tp:treatment-sec><tp:treatment-sec sec-type="Diagnosis"><title>Diagnosis.</title><p>This species is difficult to diagnose from others since specimens were not available for examination, but based on the description and illustrations by <xref ref-type="bibr" rid="B10">Spangler (1966)</xref> the species is elongate with broadly curved lateral pronotal margins (Fig. <xref ref-type="fig" rid="F1">2A</xref>), the elytra are patterned with testaceous and dark reddish-brown maculae (Fig. <xref ref-type="fig" rid="F1">2B</xref>), and the lateral elytral carina extend about 1/3 × length of elytron. The male genitalia in lateral aspect were illustrated by <xref ref-type="bibr" rid="B10">Spangler (1966)</xref>. The median lobe is elongate triangular basally, relatively evenly curved medially with the apical portion straight and slender and the apex abruptly constricted and extremely slender and pointed (Fig. <xref ref-type="fig" rid="F1">2B</xref>). The lateral lobe is moderately narrow with the dorsal margin straight for most of its length and the apex rounded (Fig. <xref ref-type="fig" rid="F1">2C</xref>). The overall shape, color pattern and male genitalia should allow for specimens to be identified in the future.</p></tp:treatment-sec><tp:treatment-sec sec-type="Description"><title>Description.</title><p>
            <italic>Measurements</italic>. <abbrev xmlns:xlink="http://www.w3.org/1999/xlink" xlink:title="total length" xlink:type="simple">TL</abbrev> = 2.85 mm, <abbrev xmlns:xlink="http://www.w3.org/1999/xlink" xlink:title="greatest width across elytra" xlink:type="simple">GW</abbrev> = 1.25 mm. Body elongate, apically pointed, lateral outline strongly discontinous between pronotum and elytron (Fig. <xref ref-type="fig" rid="F1">2A</xref>).</p><!--PageBreak--><!--PageBreak--><p>
            <italic>Coloration</italic> (Fig. <xref ref-type="fig" rid="F1">2A</xref>). Head and pronotum testaceous. Elytra testaceous except dark reddish-brown medial stripe along suture, one incomplete transverse band basally, one complete transverse band medially, and a small lateral macula at apical 1/5 (Fig. <xref ref-type="fig" rid="F1">2A</xref>). Antennae, palps legs, and venter testaceous.</p><p>
            <italic>Sculpture and structure</italic>. Head finely, densely punctate, punctures separated by 1 × puncture diameter or less; anterior clypeal margin arcuately emarginate; labrum finely, densely punctate and finely alutaceous, margin narrowly emarginate; anterior margin fringed with setae. Pronotum broadly rounded, widest anterior of middle (Fig. <xref ref-type="fig" rid="F1">2A</xref>); fine lateral bead present throughout length; surface densely, moderately coarsely punctate, punctures larger than on head, separated by &lt;1 × puncture diameter. Elytra elongate, apically pointed (Fig. <xref ref-type="fig" rid="F1">2A</xref>); lateral carina distinctive, extending about 1/3 length of elytron; surface microreticulate, appearing granulose and with few, fine punctures similar to pronotum. Prosternal process very slender between procoxae, apical portion 2 × width between procoxae, weakly concave longitudinally. Metaventrite microreticulate, granulose. Legs finely granulose; pro- and mesotibiae moderately broad; metatrochanter swollen apically; metacoxa microreticulate. Abdomen microreticulate, granulose.</p><p>
            <italic>Male genitalia</italic>. Median lobe in lateral aspect strongly curved medially, apical portion slightly curved, abruptly narrowed along dorsal margin subapically, apex narrowly pointed and slightly curved (Fig. <xref ref-type="fig" rid="F1">2B</xref>); lateral lobe in lateral aspect moderately broad in basal portion, apex slightly narrowed and straight to broadly rounded apex, with series of setae along medial surface apically (Fig. <xref ref-type="fig" rid="F1">2C</xref>).</p><p>
            <italic>Female genitalia</italic>. Females not described by <xref ref-type="bibr" rid="B10">Spangler (1966)</xref>.</p><p>
            <italic>Sexual dimorphism</italic>. Male pro- and mesotarsi I–III more broadly expanded than female and ventrally with several large adhesive setae; female with sublateral carina absent basally.</p><p>
            <italic>Variation</italic>. According to <xref ref-type="bibr" rid="B10">Spangler (1966)</xref>, specimens differ somewhat in size and coloration with some specimens having the dark coloration reduced or more enlarged. The presence of the sublateral carina is also variable, and it is absent in some specimens.</p></tp:treatment-sec><tp:treatment-sec sec-type="Distribution"><title>Distribution.</title><p>This species is known only from the type locality near Iquitos, “from the Amazonas,” Peru. (Fig. <xref ref-type="fig" rid="F12">44</xref>).</p><fig id="F12" position="float" orientation="portrait"><label>Figures 42–47.</label><caption><p>
          <italic><tp:taxon-name><tp:taxon-name-part taxon-name-part-type="genus">Hydrodessus</tp:taxon-name-part></tp:taxon-name></italic> species, distributions.</p></caption><graphic xmlns:xlink="http://www.w3.org/1999/xlink" xlink:href="zookeys-580-045-g012.jpg" position="float" orientation="portrait" xlink:type="simple" id="oo_84752.jpg"/></fig></tp:treatment-sec><tp:treatment-sec sec-type="Habitat"><title>Habitat.</title><p>Nothing is known of the natural history of this species.</p></tp:treatment-sec><tp:treatment-sec sec-type="Discussion"><title>Discussion.</title><p>The specimens on which this species (and <italic><tp:taxon-name><tp:taxon-name-part taxon-name-part-type="genus">Hydrodessus</tp:taxon-name-part> <tp:taxon-name-part taxon-name-part-type="species">nanayensis</tp:taxon-name-part></tp:taxon-name></italic> Spangler) were based were collected during the Catherwood Foundation expedition to Peru. The type material was not found in either the <named-content xmlns:xlink="http://www.w3.org/1999/xlink" content-type="dwc:institutional_code" xlink:type="simple"><named-content content-type="dwc:institutional_code" xlink:type="simple">ANSP</named-content></named-content>, where Spangler indicated the holotype was deposited (J. Weintraub, pers. comm.), the MZCZ (where many <named-content xmlns:xlink="http://www.w3.org/1999/xlink" content-type="dwc:institutional_code" xlink:type="simple"><named-content content-type="dwc:institutional_code" xlink:type="simple">ANSP</named-content></named-content> <tp:taxon-name><tp:taxon-name-part taxon-name-part-type="order">Coleoptera</tp:taxon-name-part></tp:taxon-name> types were sent), or the <named-content xmlns:xlink="http://www.w3.org/1999/xlink" content-type="dwc:institutional_code" xlink:type="simple">USNM</named-content> (where Spangler was working). Illustrations of the habitus and lateral aspect of the male genitalia are provided (redrawn in Fig. <xref ref-type="fig" rid="F1">2B,C</xref>), and the description of the species is extensive, though it excludes a number of important diagnostic features. The description presented here is based on <xref ref-type="bibr" rid="B10">Spangler’s (1966)</xref> description and his figures and later keys (<xref ref-type="bibr" rid="B11">Spangler 1985</xref>; <xref ref-type="bibr" rid="B14">Young 1970</xref>). The extremely curved lateral margins of the pronotum, the distinctive color pattern on the elytron, and the shapes of the male genitalia are distinctive (Figs <xref ref-type="fig" rid="F1">2B, C</xref>), but <italic><tp:taxon-name><tp:taxon-name-part taxon-name-part-type="genus">Hydrodessus</tp:taxon-name-part> <tp:taxon-name-part taxon-name-part-type="species">amazonensis</tp:taxon-name-part></tp:taxon-name></italic> does not appear to correspond to any specimens examined during this study. <xref ref-type="bibr" rid="B10">Spangler (1966)</xref> <!--PageBreak-->indicates that the fine sublateral elytral carina is present in only two specimens he examined, the holotype and one other, suggesting that perhaps the series was mixed.</p></tp:treatment-sec><tp:treatment-sec sec-type="Specimens"><title>Specimens.</title><p>No specimens were examined of this species, and the treatement here is based on the description by <xref ref-type="bibr" rid="B10">Spangler (1966)</xref>.</p></tp:treatment-sec><tp:treatment-sec><!--Section generated to contain objects referenced in tp:taxon-treatment.--><fig id="F1" position="float" orientation="portrait"><label>Figures 1–7.</label><caption><p>
          <italic><tp:taxon-name><tp:taxon-name-part taxon-name-part-type="genus">Hydrodessus</tp:taxon-name-part></tp:taxon-name></italic> species. <bold>1</bold> <italic><tp:taxon-name><tp:taxon-name-part taxon-name-part-type="genus">Hydrodessus</tp:taxon-name-part> <tp:taxon-name-part taxon-name-part-type="species">keithi</tp:taxon-name-part></tp:taxon-name></italic>, left metathoracic leg, posterior aspect <bold>2</bold> <italic><tp:taxon-name><tp:taxon-name-part taxon-name-part-type="genus">Hydrodessus</tp:taxon-name-part> <tp:taxon-name-part taxon-name-part-type="species">amazonensis</tp:taxon-name-part></tp:taxon-name></italic>, redrawn from <xref ref-type="bibr" rid="B10">Spangler (1966)</xref> <bold>A</bold> dorsal habitus <bold>B</bold> male median lobe, right lateral aspect C male right lateral lobe, right lateral aspect <bold>3</bold> <italic><tp:taxon-name><tp:taxon-name-part taxon-name-part-type="genus">Hydrodessus</tp:taxon-name-part> <tp:taxon-name-part taxon-name-part-type="species">nanayensis</tp:taxon-name-part></tp:taxon-name></italic>, dorsal habitus, redrawn from <xref ref-type="bibr" rid="B10">Spangler (1966)</xref> <bold>4</bold> <italic><tp:taxon-name><tp:taxon-name-part taxon-name-part-type="genus">Hydrodessus</tp:taxon-name-part> <tp:taxon-name-part taxon-name-part-type="species">pereirai</tp:taxon-name-part></tp:taxon-name></italic> <bold>A</bold> dorsal aspect <bold>B</bold> lateral aspect C prosternal process, mesoventrite, mesocoxae <bold>5</bold> <italic><tp:taxon-name><tp:taxon-name-part taxon-name-part-type="genus">Hydrodessus</tp:taxon-name-part> <tp:taxon-name-part taxon-name-part-type="species">keithi</tp:taxon-name-part></tp:taxon-name></italic>, elytra, lateral aspect <bold>A</bold> male <bold>B</bold> female <bold>6</bold> <italic><tp:taxon-name><tp:taxon-name-part taxon-name-part-type="genus">Hydrodessus</tp:taxon-name-part> <tp:taxon-name-part taxon-name-part-type="species">biguttatus</tp:taxon-name-part></tp:taxon-name></italic>, right metatrochanter and metafemur, anterior aspect <bold>7</bold> <italic><tp:taxon-name><tp:taxon-name-part taxon-name-part-type="genus">Hydrodessus</tp:taxon-name-part></tp:taxon-name></italic>, left protibia, anterior aspect <bold>A</bold> <italic><tp:taxon-name><tp:taxon-name-part taxon-name-part-type="genus">Hydrodessus</tp:taxon-name-part> <tp:taxon-name-part taxon-name-part-type="species">phyllisae</tp:taxon-name-part></tp:taxon-name></italic> <bold>B</bold> <italic><tp:taxon-name><tp:taxon-name-part taxon-name-part-type="genus">Hydrodessus</tp:taxon-name-part> <tp:taxon-name-part taxon-name-part-type="species">tenuatus</tp:taxon-name-part></tp:taxon-name></italic>. Scale bars = 1.0 mm for <bold>4A</bold>, <bold>B</bold> only.</p></caption><graphic xmlns:xlink="http://www.w3.org/1999/xlink" xlink:href="zookeys-580-045-g001.jpg" position="float" orientation="portrait" xlink:type="simple" id="oo_84741.jpg"/></fig></tp:treatment-sec><ref-list><ref id="B10"><mixed-citation xmlns:xlink="http://www.w3.org/1999/xlink" xlink:type="simple">
          <person-group><name name-style="western"><surname>Spangler</surname><given-names>PJ</given-names></name></person-group> (<year>1966</year>) <article-title>The Catherwood Foundation Peruvian-Amazon Expedition. XII. Aquatic <tp:taxon-name><tp:taxon-name-part taxon-name-part-type="order">Coleoptera</tp:taxon-name-part></tp:taxon-name> (<tp:taxon-name><tp:taxon-name-part taxon-name-part-type="family">Dytiscidae</tp:taxon-name-part></tp:taxon-name>, <tp:taxon-name><tp:taxon-name-part taxon-name-part-type="family">Noteridae</tp:taxon-name-part></tp:taxon-name>, <tp:taxon-name><tp:taxon-name-part taxon-name-part-type="family">Gyrinidae</tp:taxon-name-part></tp:taxon-name>, <tp:taxon-name><tp:taxon-name-part taxon-name-part-type="family">Hydrophilidae</tp:taxon-name-part></tp:taxon-name>, <tp:taxon-name><tp:taxon-name-part taxon-name-part-type="family">Dascillidae</tp:taxon-name-part></tp:taxon-name>, <tp:taxon-name><tp:taxon-name-part taxon-name-part-type="family">Helodidae</tp:taxon-name-part></tp:taxon-name>, <tp:taxon-name><tp:taxon-name-part taxon-name-part-type="family">Psephenidae</tp:taxon-name-part></tp:taxon-name>, <tp:taxon-name><tp:taxon-name-part taxon-name-part-type="family">Elmidae</tp:taxon-name-part></tp:taxon-name>).</article-title> <source>Monographs of the Academy of Natural Science of Philadelphia</source> <volume>14</volume>: <fpage>377</fpage>–<lpage>443</lpage>.</mixed-citation></ref><ref id="B13"><mixed-citation xmlns:xlink="http://www.w3.org/1999/xlink" xlink:type="simple">
          <person-group><name name-style="western"><surname>Young</surname><given-names>FN</given-names></name></person-group> (<year>1969</year>) <article-title>A checklist of the American <tp:taxon-name><tp:taxon-name-part taxon-name-part-type="tribe">Bidessini</tp:taxon-name-part></tp:taxon-name> (<tp:taxon-name><tp:taxon-name-part taxon-name-part-type="order">Coleoptera</tp:taxon-name-part></tp:taxon-name>: <tp:taxon-name><tp:taxon-name-part taxon-name-part-type="family">Dytiscidae</tp:taxon-name-part></tp:taxon-name>-<tp:taxon-name><tp:taxon-name-part taxon-name-part-type="subfamily">Hydroporinae</tp:taxon-name-part></tp:taxon-name>).</article-title> <source>Smithsonian Contributions to Zoology</source> <volume>33</volume>: <fpage>1</fpage>–<lpage>5</lpage>. doi: <ext-link xlink:type="simple" ext-link-type="doi" xlink:href="10.5479/si.00810282.33">10.5479/si.00810282.33</ext-link></mixed-citation></ref><ref id="B14"><mixed-citation xmlns:xlink="http://www.w3.org/1999/xlink" xlink:type="simple">
          <person-group><name name-style="western"><surname>Young</surname><given-names>FN</given-names></name></person-group> (<year>1970</year>) <article-title>Two new species of <italic><tp:taxon-name><tp:taxon-name-part taxon-name-part-type="genus">Hydrodessus</tp:taxon-name-part></tp:taxon-name></italic> from Suriname, with a key to the known species (<tp:taxon-name><tp:taxon-name-part taxon-name-part-type="order">Coleoptera</tp:taxon-name-part></tp:taxon-name>: <tp:taxon-name><tp:taxon-name-part taxon-name-part-type="family">Dytiscidae</tp:taxon-name-part></tp:taxon-name>).</article-title> <source>Uitgaven Natuurwetenschappelijke Studiekring voor Suriname en de Nederlandse Antillen, Utrecht</source> <volume>60</volume>: <fpage>152</fpage>–<lpage>158</lpage>.</mixed-citation></ref><ref id="B11"><mixed-citation xmlns:xlink="http://www.w3.org/1999/xlink" xlink:type="simple">
          <person-group><name name-style="western"><surname>Spangler</surname><given-names>PJ</given-names></name></person-group> (<year>1985</year>) <article-title>Five new species of the predacious water beetle genus <italic><tp:taxon-name><tp:taxon-name-part taxon-name-part-type="genus">Hydrodessus</tp:taxon-name-part></tp:taxon-name></italic> from Guyana and a key to the species (<tp:taxon-name><tp:taxon-name-part taxon-name-part-type="order">Coleoptera</tp:taxon-name-part></tp:taxon-name>: <tp:taxon-name><tp:taxon-name-part taxon-name-part-type="family">Dytiscidae</tp:taxon-name-part></tp:taxon-name>).</article-title> <source>Proceedings of the Academy of Natural Sciences of Philadelphia</source> <volume>137</volume>: <fpage>80</fpage>–<lpage>89</lpage>.</mixed-citation></ref><ref id="B3"><mixed-citation xmlns:xlink="http://www.w3.org/1999/xlink" xlink:type="simple">
          <person-group><name name-style="western"><surname>Biström</surname><given-names>O</given-names></name></person-group> (<year>1988</year>) <article-title>Generic review of the <tp:taxon-name><tp:taxon-name-part taxon-name-part-type="tribe">Bidessini</tp:taxon-name-part></tp:taxon-name> (<tp:taxon-name><tp:taxon-name-part taxon-name-part-type="order">Coleoptera</tp:taxon-name-part></tp:taxon-name>, <tp:taxon-name><tp:taxon-name-part taxon-name-part-type="family">Dytiscidae</tp:taxon-name-part></tp:taxon-name>).</article-title> <source>Acta Zoologica Fennica</source> <volume>184</volume>: <fpage>1</fpage>–<lpage>41</lpage>.</mixed-citation></ref><ref id="B9"><mixed-citation xmlns:xlink="http://www.w3.org/1999/xlink" xlink:type="simple">
          <person-group><name name-style="western"><surname>Nilsson</surname><given-names>AN</given-names></name></person-group> (<year>2001</year>) <source><tp:taxon-name><tp:taxon-name-part taxon-name-part-type="family">Dytiscidae</tp:taxon-name-part></tp:taxon-name>. World Catalogue of Insects.</source> <publisher-name>Apollo Books</publisher-name>, <publisher-loc>Stenstrup</publisher-loc>, <size units="page">395 pp</size>.</mixed-citation></ref></ref-list></tp:taxon-treatment>
