# Supplementary material for: Revision of the Neotropical diving beetle genus Hydrodessus J. Balfour-Browne, 1953 (Coleoptera, Dytiscidae, Hydroporinae, Bidessini)
Source: Zookeys. 2016 Apr 12;(580):45–124. doi: 10.3897/zookeys.580.8153 (PMC4829950; doi:10.3897/zookeys.580.8153)
Supplement: XML Treatment for Hydrodessus angularis [file zookeys.580.8153-treatment3.xml]

<!DOCTYPE tp:taxon-treatment
  PUBLIC "-//TaxonX//DTD Taxonomic Treatment Publishing DTD v0 20100105//EN" "tax-treatment-NSO.dtd">
<tp:taxon-treatment xmlns:tp="http://www.plazi.org/taxpub"><tp:treatment-meta><kwd-group><label>Taxon classification</label><kwd><named-content content-type="kingdom">Animalia</named-content></kwd><kwd><named-content content-type="order">Coleoptera</named-content></kwd><kwd><named-content content-type="family">Dytiscidae</named-content></kwd></kwd-group><mixed-citation publication-type="journal"><person-group><name><surname>Miller</surname><given-names>Kelly B.</given-names></name></person-group><article-title>Revision of the Neotropical diving beetle genus <italic><tp:taxon-name><tp:taxon-name-part taxon-name-part-type="genus">Hydrodessus</tp:taxon-name-part></tp:taxon-name></italic> J. Balfour-Browne, 1953 (<tp:taxon-name><tp:taxon-name-part taxon-name-part-type="order">Coleoptera</tp:taxon-name-part></tp:taxon-name>, <tp:taxon-name><tp:taxon-name-part taxon-name-part-type="family">Dytiscidae</tp:taxon-name-part></tp:taxon-name>, <tp:taxon-name><tp:taxon-name-part taxon-name-part-type="subfamily">Hydroporinae</tp:taxon-name-part></tp:taxon-name>, <tp:taxon-name><tp:taxon-name-part taxon-name-part-type="tribe">Bidessini</tp:taxon-name-part></tp:taxon-name>)</article-title><source>Zookeys</source><day>12</day><month>4</month><year>2016</year><volume>2016</volume><issue>580</issue><fpage>45</fpage><lpage>124</lpage><pub-id pub-id-type="doi">10.3897/zookeys.580.8153</pub-id></mixed-citation></tp:treatment-meta><tp:nomenclature><tp:taxon-name>
            <tp:taxon-name-part taxon-name-part-type="genus">Hydrodessus</tp:taxon-name-part>
            <tp:taxon-name-part taxon-name-part-type="species">angularis</tp:taxon-name-part>
          </tp:taxon-name><tp:taxon-authority>Young, 1970</tp:taxon-authority><xref ref-type="fig" rid="F2">Figs 8</xref><xref ref-type="fig" rid="F11">, 35</xref><xref ref-type="fig" rid="F12">, 46</xref><tp:nomenclature-citation-list><tp:nomenclature-citation><tp:taxon-name><tp:taxon-name-part taxon-name-part-type="genus">Hydrodessus</tp:taxon-name-part> <tp:taxon-name-part taxon-name-part-type="species">angularis</tp:taxon-name-part></tp:taxon-name><comment> Young, 1970: 155; <xref ref-type="bibr" rid="B11">Spangler 1985</xref>: 88; <xref ref-type="bibr" rid="B3">Biström 1988</xref>: 37; <xref ref-type="bibr" rid="B9">Nilsson 2001</xref>: 236.</comment></tp:nomenclature-citation></tp:nomenclature-citation-list></tp:nomenclature><tp:treatment-sec sec-type="Type locality"><title>Type locality.</title><p>Suriname, Carolina Creek, 10km S Zanderij.</p></tp:treatment-sec><tp:treatment-sec sec-type="Diagnosis"><title>Diagnosis.</title><p>This is a very distinctive species which is dorsally nearly concolorous red (Fig. <xref ref-type="fig" rid="F2">8A1,A2</xref>) except some specimens have the head and pronotum lighter orange and some specimens have poorly defined pale regions basally and subapically on the elytron. The lateral elytral carina is sharp and long, extending more than 3/4 length of the elytron (Fig. <xref ref-type="fig" rid="F2">8B</xref>). Specimens are robust with the lateral margins broadly rounded (Fig. <xref ref-type="fig" rid="F2">8A</xref>). Many specimens (not all) have the anterolateral angles of the pronotum conspicuously flattened and produced laterally into distinct, broad angle (Fig. <xref ref-type="fig" rid="F2">8A1</xref>). The anterior clypeal margin is beaded and somewhat projecting. The prosternal process is broadly quadrate and apically broadly trunctate (Fig. <xref ref-type="fig" rid="F2">8C</xref>). The metaventrite carinae are distinctive and posteriorly divergent (Fig. <xref ref-type="fig" rid="F2">8C</xref>). The male median lobe is basally triangular with the apical portion curved basally and apically approximately linear with the apex slight curved dorsad and narrowly rounded (Fig. <xref ref-type="fig" rid="F2">8D</xref>). The median lobe in ventral aspect is moderately broad with the lateral margins broadest submedially and evenly convergent to broadly pointed apex (Fig. <xref ref-type="fig" rid="F2">8E</xref>). The lateral lobe is very broad with the lateral margins approximately convergent to rounded apex (Fig. <xref ref-type="fig" rid="F2">8F</xref>).</p></tp:treatment-sec><tp:treatment-sec sec-type="Description"><title>Description.</title><p>
            <italic>Measurements</italic>. <abbrev xmlns:xlink="http://www.w3.org/1999/xlink" xlink:title="total length" xlink:type="simple">TL</abbrev> = 2.9–3.2 mm, <abbrev xmlns:xlink="http://www.w3.org/1999/xlink" xlink:title="greatest width across elytra" xlink:type="simple">GW</abbrev> = 1.4–1.5 mm, <abbrev xmlns:xlink="http://www.w3.org/1999/xlink" xlink:title="greatest width of pronotum" xlink:type="simple">PW</abbrev> = 1.3 mm, <abbrev xmlns:xlink="http://www.w3.org/1999/xlink" xlink:title="greatest width of head" xlink:type="simple">HW</abbrev> = 0.9 mm, <abbrev xmlns:xlink="http://www.w3.org/1999/xlink" xlink:title="distance between eyes" xlink:type="simple">EW</abbrev> = 0.5–0.6 mm, <abbrev xmlns:xlink="http://www.w3.org/1999/xlink" xlink:title="total length" xlink:type="simple">TL</abbrev>/<abbrev xmlns:xlink="http://www.w3.org/1999/xlink" xlink:title="greatest width across elytra" xlink:type="simple">GW</abbrev> = 2.0–2.1, <abbrev xmlns:xlink="http://www.w3.org/1999/xlink" xlink:title="greatest width of head" xlink:type="simple">HW</abbrev>/<abbrev xmlns:xlink="http://www.w3.org/1999/xlink" xlink:title="distance between eyes" xlink:type="simple">EW</abbrev> = 1.6–1.7. Body robust, broad, lateral margin only slightly discontinous between pronotum and elytron (Fig. <xref ref-type="fig" rid="F2">8A</xref>).</p><p>
            <italic>Coloration</italic> (Fig. <xref ref-type="fig" rid="F2">8A</xref>). Head and pronotum yellow. Elytra brown to yellow or red-brown, with subapical, small, triangular macula and apex yellow in many specimens with other specimens evenly brown. Antennae and palps yellow to yellow brown. Legs yellow. Venter yellow to orange.</p><p>
            <italic>Sculpture and structure</italic>. Head broad, relatively short, apically with clypeal margin projecting, medially broadly truncate and finely beaded; surface with inconspicuous, fine punctures; eyes moderately large. Pronotum with lateral margins broadly curved, greatest width near middle (Fig. <xref ref-type="fig" rid="F2">8A</xref>), some specimens with lateral margins more strongly flattened and distinctly angulate anterolaterally (Fig. <xref ref-type="fig" rid="F2">8A1</xref>); lateral bead fine anteriorly, slightly expanded near posterolateral angle; surface shiny with fine punctation medially, irregularly punctate to rugulose laterally. Elytra broad, lateral margins subparallel in anterior half; lateral carinae very well developed and prominent, extending more than ¾ length of elytron (Fig. <xref ref-type="fig" rid="F2">8C</xref>); elytral apex with slight constriction subapically; surface covered with fine punctures. Prosternum medially slightly carinate; prosternal process <!--PageBreak-->very broad, subquadrate, lateral margins subparallel, but widest at anterior margin, apex broadly truncate to broadly concave, medially strongly impressed (Fig. <xref ref-type="fig" rid="F2">8C</xref>). Metaventrite with metasternal process well developed, apically truncate, subapically constricted, medial surface slightly excavated, carinae well-developed, long, divergent posteriorly across metasternum, ending near anterior ends of metacoxal lines (Fig. <xref ref-type="fig" rid="F2">8C</xref>); Metaventrite covered with fine punctures. Legs with surfaces covered with fine punctures; pro- and mesotibiae moderately broad; metatibia with posteroapical brush of setae; metacoxa covered with fine punctures; metacoxal lines broadly separated, subparallel, but slightly curved and anteriorly somewhat divergent (Fig. <xref ref-type="fig" rid="F2">8C</xref>). Abdomen covered with fine punctures.</p><p>
            <italic>Male genitalia</italic>. Median lobe bilaterally symmetrical, in lateral aspect strongly curved medially, with base broad and subtriangular, apical portion more straight, with dorsal and ventral margins slightly expanded, narrowing to slender, narrowly rounded apex (Fig. <xref ref-type="fig" rid="F2">8D</xref>); in ventral aspect broad, lateral margins broadly curved, apically evenly convergent to pointed apex (Fig. <xref ref-type="fig" rid="F2">8E</xref>). Lateral lobe very broad basally, elongate, margins approximately evenly convergent to narrowly rounded apex which has small cluster of setae (Fig. <xref ref-type="fig" rid="F2">8F</xref>).</p><p>
            <italic>Female genitalia</italic>. Gonocoxosternite broad, posterolateral margin broadly curved, medial margin slightly concave, anterior portion small, lobate (Fig. <xref ref-type="fig" rid="F11">35</xref>). Gonocoxa with apical portion broadly triangular, apically narrowly rounded, anterior apodeme as long as apical portion and sinuate (Fig. <xref ref-type="fig" rid="F11">35</xref>). Bursa short and broad; spermathecal duct extremely long and slender, expanding near receptacle which is small; spermatheca elongate and twisted, without spermathecal spine; fertilization duct extremely long, slender, and coiled (Fig. <xref ref-type="fig" rid="F11">35</xref>).</p><p>
            <italic>Sexual dimorphism</italic>. Male pro- and mesotarsi I–III more broadly expanded than female and ventrally with several large adhesive setae.</p><p>
            <italic>Variation</italic>. The apical elytral maculae are indistinct in many specimens and are most conspicuous in teneral specimens. The most conspicuous variation is the degree of angulation of the lateral pronotal margins. Individuals from Suriname have the lateral pronotal margins strongly flattened and distinctly angulate (Fig. <xref ref-type="fig" rid="F2">8A1</xref>). Specimens from farther west, including Venezuela, have the lateral margins less strongly angulate (Fig. <xref ref-type="fig" rid="F2">8A2</xref>). The Suriname specimens also have the anterior margin of the clypeus more strongly concave that those specimens farther west. The specimens agree in other characters including the shape of the prosternal process, metasternum, and metacoxae and the shape of the male genitalia such that the variation in the lateral pronotal margin is here regarded as intraspecific variation.</p></tp:treatment-sec><tp:treatment-sec sec-type="Distribution"><title>Distribution.</title><p>
            <italic><tp:taxon-name><tp:taxon-name-part taxon-name-part-type="genus">Hydrodessus</tp:taxon-name-part> <tp:taxon-name-part taxon-name-part-type="species">angularis</tp:taxon-name-part></tp:taxon-name></italic> is known from Amazonas, Brazil through Guyana and Suriname to southern Venezuela (Fig. <xref ref-type="fig" rid="F12">46</xref>).</p></tp:treatment-sec><tp:treatment-sec sec-type="Habitat"><title>Habitat.</title><p>Specimens have been collected from along a river margin, in a large sandy creek, a muddy oxbow pond, in detrital pools by a forest stream, and from lights at night. The species appears to be mainly associated with margins of forest rivers.</p></tp:treatment-sec><tp:treatment-sec sec-type="Discussion"><title>Discussion.</title><p>Although the holotype of this species (in Rijksmuseum van Natuurlijke Historie, Leiden) was not examined, there is little doubt as to the identity of the species. That said, many specimens do not have the anterior angles of the pronotum <!--PageBreak-->nearly as angulate as others. In some of these specimens the anterior margin of the clypeus is not as strongly margined. The more angulate specimens are generally found in the eastern part of the range. The male genitalia are identical, and other features, such as the well-marked lateral elytral carina, the shape of the prosternal process, metaventrite carinae, and metacoxae are also the same. Even so, a greater sampling may eventually reveal that more than one species is actually involved.</p></tp:treatment-sec><tp:treatment-sec sec-type="Specimens"><title>Specimens.</title><p>Holotype not examined. Other non-type specimens examined (84 total): <bold>Brazil</bold>; Amazonas, Ig.Tarumazinho, 46km N Manaus, <named-content xmlns:xlink="http://www.w3.org/1999/xlink" content-type="dwc:verbatimCoordinates" xlink:type="simple"><named-content content-type="geo-json" specific-use="{&#34;type&#34;:&#34;Point&#34;,&#34;coordinates&#34;:[-60.029,-2.339]}" xlink:type="simple">2.339°S 60.029°W</named-content></named-content>, 6 Feb 1979, O. Flint (1, <named-content xmlns:xlink="http://www.w3.org/1999/xlink" content-type="dwc:institutional_code" xlink:type="simple">USNM</named-content>). <bold>Guyana</bold>; Mazaruni-Potaro District, Takutu Mountains, <named-content xmlns:xlink="http://www.w3.org/1999/xlink" content-type="dwc:verbatimCoordinates" xlink:type="simple"><named-content content-type="geo-json" specific-use="{&#34;type&#34;:&#34;Point&#34;,&#34;coordinates&#34;:[-59.083,6.25]}" xlink:type="simple">6.25°N, 59.083°W</named-content></named-content>, 18 Dec 1983, blacklight forest clearing near streams, Earthwatch Research Expedition, P.J Spangler and W.E. Steiner (2, <named-content xmlns:xlink="http://www.w3.org/1999/xlink" content-type="dwc:institutional_code" xlink:type="simple">USNM</named-content>). <bold>Suriname</bold>; Sipaliwini District, Camp 1, Upper Palumeu, <named-content xmlns:xlink="http://www.w3.org/1999/xlink" content-type="dwc:verbatimCoordinates" xlink:type="simple"><named-content content-type="geo-json" specific-use="{&#34;type&#34;:&#34;Point&#34;,&#34;coordinates&#34;:[-55.629,2.477]}" xlink:type="simple">2.477°N, 55.629°W</named-content></named-content>, 14 Mar 2012, large sandy creek, 275m, A. Short (4, KUNHM); Sipaliwini District, CSNR: near Kappel airstrip, <named-content xmlns:xlink="http://www.w3.org/1999/xlink" content-type="dwc:verbatimCoordinates" xlink:type="simple"><named-content content-type="geo-json" specific-use="{&#34;type&#34;:&#34;Point&#34;,&#34;coordinates&#34;:[-56.15,3.792]}" xlink:type="simple">3.792°N, 56.150°W</named-content></named-content>, 12 Aug 2013, uv light trap, 320m, A.E.Z. Short (7, KUNHM). <bold>Venezuela</bold>; Territorio Federal Amazonas, Cerro de la Neblina, basecamp, <named-content xmlns:xlink="http://www.w3.org/1999/xlink" content-type="dwc:verbatimCoordinates" xlink:type="simple"><named-content content-type="geo-json" specific-use="{&#34;type&#34;:&#34;Point&#34;,&#34;coordinates&#34;:[-66.167,0.833]}" xlink:type="simple">0.833°N, 66.167°W</named-content></named-content>, 21 Feb 1985, muddy oxbow pond, rainforest clearing, 140m, W.E. Steiner (6, <named-content xmlns:xlink="http://www.w3.org/1999/xlink" content-type="dwc:institutional_code" xlink:type="simple">USNM</named-content>); Territorio Federal Amazonas, Cerro de la Neblina, basecamp, <named-content xmlns:xlink="http://www.w3.org/1999/xlink" content-type="dwc:verbatimCoordinates" xlink:type="simple"><named-content content-type="geo-json" specific-use="{&#34;type&#34;:&#34;Point&#34;,&#34;coordinates&#34;:[-66.167,0.833]}" xlink:type="simple">0.833°N, 66.167°W</named-content></named-content>, 20 Feb 2985, seined from rocks in rapids of Rio Baria, 140m, P.J. Spangler, P.M. Spangler, R. Faitoute and W. Steiner (23, <named-content xmlns:xlink="http://www.w3.org/1999/xlink" content-type="dwc:institutional_code" xlink:type="simple">USNM</named-content>); Territorio Federal Amazonas, Cerro de la Neblina, basecamp, <named-content xmlns:xlink="http://www.w3.org/1999/xlink" content-type="dwc:verbatimCoordinates" xlink:type="simple"><named-content content-type="geo-json" specific-use="{&#34;type&#34;:&#34;Point&#34;,&#34;coordinates&#34;:[-66.167,0.833]}" xlink:type="simple">0.833°N, 66.167°W</named-content></named-content>, 20 Feb 2985, netted along margins of Rio Baria, 140m, P.J. Spangler, P.M. Spangler, R. Faitoute and W. Steiner (40, <named-content xmlns:xlink="http://www.w3.org/1999/xlink" content-type="dwc:institutional_code" xlink:type="simple">USNM</named-content>); Bolivar State, Gran Sabana, Pauji, Esmeraldes, <named-content xmlns:xlink="http://www.w3.org/1999/xlink" content-type="dwc:verbatimCoordinates" xlink:type="simple"><named-content content-type="geo-json" specific-use="{&#34;type&#34;:&#34;Point&#34;,&#34;coordinates&#34;:[-61.593,4.471]}" xlink:type="simple">4.471°N, 61.593°W</named-content></named-content>, 16 Jul 2010, detrital pools by forested stream, 867m, Short, Tellez and Arias (1, KUNHM). KUNHM catalog numbers in Table <xref ref-type="table" rid="T1">1</xref>.</p><table-wrap id="T1" position="float" orientation="portrait"><label>Table 1.</label><caption><p>
                <named-content xmlns:xlink="http://www.w3.org/1999/xlink" content-type="dwc:institutional_code" xlink:type="simple">SEMC</named-content> (University of Kansas) accession numbers for certain <italic><tp:taxon-name><tp:taxon-name-part taxon-name-part-type="genus">Hydrodessus</tp:taxon-name-part></tp:taxon-name></italic> specimens included in revision.</p></caption><table id="TID0EE6DI" rules="all"><tbody><tr><th rowspan="1" colspan="1">Species</th><th rowspan="1" colspan="1">KUNHM accession numbers</th></tr><tr><td rowspan="1" colspan="1">
              <italic><tp:taxon-name><tp:taxon-name-part taxon-name-part-type="genus">Hydrodessus</tp:taxon-name-part> <tp:taxon-name-part taxon-name-part-type="species">angularis</tp:taxon-name-part></tp:taxon-name></italic>
            </td><td rowspan="1" colspan="1">SEMC0908225, SEMC0930584, SEMC0930585, SEMC1088259, SEMC1088302, SEMC1088325, SEMC1088329, SEMC1089613, SEMC1089618, SEMC1234318, SEMC1234323, SEMC1234327</td></tr><tr><td rowspan="1" colspan="1">
              <italic><tp:taxon-name><tp:taxon-name-part taxon-name-part-type="genus">Hydrodessus</tp:taxon-name-part> <tp:taxon-name-part taxon-name-part-type="species">biguttatus</tp:taxon-name-part></tp:taxon-name></italic>
            </td><td rowspan="1" colspan="1">SEMC0913238</td></tr><tr><td rowspan="1" colspan="1">
              <italic><tp:taxon-name><tp:taxon-name-part taxon-name-part-type="genus">Hydrodessus</tp:taxon-name-part> <tp:taxon-name-part taxon-name-part-type="species">disjunctus</tp:taxon-name-part></tp:taxon-name></italic>
            </td><td rowspan="1" colspan="1">SEMC1080468, SEMC1080471</td></tr><tr><td rowspan="1" colspan="1">
              <italic><tp:taxon-name><tp:taxon-name-part taxon-name-part-type="genus">Hydrodessus</tp:taxon-name-part> <tp:taxon-name-part taxon-name-part-type="species">jethoeae</tp:taxon-name-part></tp:taxon-name></italic>
            </td><td rowspan="1" colspan="1">SEMC0854749, SEMC0915510</td></tr><tr><td rowspan="1" colspan="1">
              <italic><tp:taxon-name><tp:taxon-name-part taxon-name-part-type="genus">Hydrodessus</tp:taxon-name-part> <tp:taxon-name-part taxon-name-part-type="species">kurti</tp:taxon-name-part></tp:taxon-name></italic>
            </td><td rowspan="1" colspan="1">SEMC1088337 , SEMC1088338, SEMC1088339, SEMC1088342, SEMC1088346, SEMC1088347, SEMC1088351</td></tr><tr><td rowspan="1" colspan="1">
              <italic><tp:taxon-name><tp:taxon-name-part taxon-name-part-type="genus">Hydrodessus</tp:taxon-name-part> <tp:taxon-name-part taxon-name-part-type="species">kylei</tp:taxon-name-part></tp:taxon-name></italic>
            </td><td rowspan="1" colspan="1">SEMC0915690, SEMC1088262, SEMC1088263, SEMC1088284, SEMC1088286, SEMC1088295, SEMC1088296, SEMC1088298, SEMC1088303, SEMC1088316, SEMC1088321, SEMC1088322, SEMC1088328, SEMC1088330, SEMC1088331, SEMC1088332, SEMC1088334, SEMC1088335, SEMC1088344</td></tr><tr><td rowspan="1" colspan="1">
              <italic><tp:taxon-name><tp:taxon-name-part taxon-name-part-type="genus">Hydrodessus</tp:taxon-name-part> <tp:taxon-name-part taxon-name-part-type="species">maculatus</tp:taxon-name-part></tp:taxon-name></italic>
            </td><td rowspan="1" colspan="1">SEMC0964975, SEMC0964987</td></tr><tr><td rowspan="1" colspan="1">
              <italic><tp:taxon-name><tp:taxon-name-part taxon-name-part-type="genus">Hydrodessus</tp:taxon-name-part> <tp:taxon-name-part taxon-name-part-type="species">octospilus</tp:taxon-name-part></tp:taxon-name></italic>
            </td><td rowspan="1" colspan="1">KUNHM SEMC0964970, KUNHM SEMC0964971, KUNHM SEMC0964975, KUNHM SEMC0964984, KUNHM SEMC0964985, KUNHM SEMC0964986, KUNHM SEMC0964989, KUNHM SEMC0964991</td></tr><tr><td rowspan="1" colspan="1">
              <italic><tp:taxon-name><tp:taxon-name-part taxon-name-part-type="genus">Hydrodessus</tp:taxon-name-part> <tp:taxon-name-part taxon-name-part-type="species">palus</tp:taxon-name-part></tp:taxon-name></italic>
            </td><td rowspan="1" colspan="1">SM0842821, SM0842840</td></tr><tr><td rowspan="1" colspan="1">
              <italic><tp:taxon-name><tp:taxon-name-part taxon-name-part-type="genus">Hydrodessus</tp:taxon-name-part> <tp:taxon-name-part taxon-name-part-type="species">rattanae</tp:taxon-name-part></tp:taxon-name></italic>
            </td><td rowspan="1" colspan="1">SEMC1080472, SEMC1080473, SEMC1080474, SEMC1080475, SEMC1080476</td></tr><tr><td rowspan="1" colspan="1">
              <italic><tp:taxon-name><tp:taxon-name-part taxon-name-part-type="genus">Hydrodessus</tp:taxon-name-part> <tp:taxon-name-part taxon-name-part-type="species">siolii</tp:taxon-name-part></tp:taxon-name></italic>
            </td><td rowspan="1" colspan="1">SM0842832, SM0843017, SM0843053, SM0843078, SM0843079, SM0843080, SM0843127, SM0843127, SM0843130, SM0843131, SM0843138, SM0843142, SM0843143, SM0843144, SM0843146, SM0843151, SM0843153, SM0843166, SM0843170, SM0843172, SM0843175, SM0843176, SM0843179, SM0843186, SM0843187, SM0843188, SM0843189, SM0843195, SM0843197, SM0843198, SM0843199, SM0843200, SM0843201, SM0843202, SM0843203, SM0843227, SM0843228, SM0843229, SM0843245, SM0843246, SM0843247, SM0843276, SM0843306, SM0843308, SM0843309, SM0843312, SM0843316, SM0843317, SM0843318, SM0843320, SM0843327, SM0843329, SM0843337, SM0843338, SM0843340, SM0843347, SM0843348, SM0843354, SM0843355, SM0843357, SM0843359</td></tr><tr><td rowspan="1" colspan="1">
              <italic><tp:taxon-name><tp:taxon-name-part taxon-name-part-type="genus">Hydrodessus</tp:taxon-name-part> <tp:taxon-name-part taxon-name-part-type="species">spanus</tp:taxon-name-part></tp:taxon-name></italic>
            </td><td rowspan="1" colspan="1">MIZA0001487, SEMC0914432</td></tr><tr><td rowspan="1" colspan="1">
              <italic><tp:taxon-name><tp:taxon-name-part taxon-name-part-type="genus">Hydrodessus</tp:taxon-name-part> <tp:taxon-name-part taxon-name-part-type="species">surinamensis</tp:taxon-name-part></tp:taxon-name></italic>
            </td><td rowspan="1" colspan="1">SM0843163, SM0843182, SM0843268, SM0843269, SM0843299</td></tr><tr><td rowspan="1" colspan="1">
              <italic><tp:taxon-name><tp:taxon-name-part taxon-name-part-type="genus">Hydrodessus</tp:taxon-name-part> <tp:taxon-name-part taxon-name-part-type="species">surinamensis</tp:taxon-name-part></tp:taxon-name></italic>
            </td><td rowspan="1" colspan="1">SEMC1088261, SEMC1089221</td></tr><tr><td rowspan="1" colspan="1">
              <italic><tp:taxon-name><tp:taxon-name-part taxon-name-part-type="genus">Hydrodessus</tp:taxon-name-part> <tp:taxon-name-part taxon-name-part-type="species">tenuatus</tp:taxon-name-part></tp:taxon-name></italic>
            </td><td rowspan="1" colspan="1">SEMC0915670</td></tr></tbody></table></table-wrap></tp:treatment-sec><tp:treatment-sec><!--Section generated to contain objects referenced in tp:taxon-treatment.--><fig id="F2" position="float" orientation="portrait"><label>Figures 8–10.</label><caption><p>
          <italic><tp:taxon-name><tp:taxon-name-part taxon-name-part-type="genus">Hydrodessus</tp:taxon-name-part></tp:taxon-name></italic> species. <bold>A</bold> dorsal habitus <bold>B</bold> lateral habitus <bold>C</bold> ventral surfaces <bold>D</bold> male median lobe, right lateral aspect <bold>E</bold> male median lobe, ventral aspect <bold>F</bold> male right lateral lobe, right lateral aspect <bold>8</bold> <italic><tp:taxon-name><tp:taxon-name-part taxon-name-part-type="genus">Hydrodessus</tp:taxon-name-part> <tp:taxon-name-part taxon-name-part-type="species">angularis</tp:taxon-name-part></tp:taxon-name></italic>: <bold>A1</bold> dorsal habitus of specimen with strongly angulate pronotum: <bold>A2</bold> dorsal habitus of specimens with less angulate pronotum <bold>9</bold> <italic><tp:taxon-name><tp:taxon-name-part taxon-name-part-type="genus">Hydrodessus</tp:taxon-name-part> <tp:taxon-name-part taxon-name-part-type="species">biguttatus</tp:taxon-name-part></tp:taxon-name></italic> <bold>10</bold> <italic><tp:taxon-name><tp:taxon-name-part taxon-name-part-type="genus">Hydrodessus</tp:taxon-name-part> <tp:taxon-name-part taxon-name-part-type="species">bimaculatus</tp:taxon-name-part></tp:taxon-name></italic>. Scale bars = 1.0 mm for <bold>A</bold> and <bold>B</bold> only.</p></caption><graphic xmlns:xlink="http://www.w3.org/1999/xlink" xlink:href="zookeys-580-045-g002.jpg" position="float" orientation="portrait" xlink:type="simple" id="oo_84742.jpg"/></fig><fig id="F11" position="float" orientation="portrait"><label>Figures 35–41.</label><caption><p>
          <italic><tp:taxon-name><tp:taxon-name-part taxon-name-part-type="genus">Hydrodessus</tp:taxon-name-part></tp:taxon-name></italic> species, female reproductive tract, ventral aspect. <bold>35</bold> <italic><tp:taxon-name><tp:taxon-name-part taxon-name-part-type="genus">Hydrodessus</tp:taxon-name-part> <tp:taxon-name-part taxon-name-part-type="species">angularis</tp:taxon-name-part></tp:taxon-name></italic> <bold>36</bold> <italic><tp:taxon-name><tp:taxon-name-part taxon-name-part-type="genus">Hydrodessus</tp:taxon-name-part> <tp:taxon-name-part taxon-name-part-type="species">concolorans</tp:taxon-name-part></tp:taxon-name></italic> <bold>37</bold> <italic><tp:taxon-name><tp:taxon-name-part taxon-name-part-type="genus">Hydrodessus</tp:taxon-name-part> <tp:taxon-name-part taxon-name-part-type="species">keithi</tp:taxon-name-part></tp:taxon-name></italic> <bold>38</bold> <italic><tp:taxon-name><tp:taxon-name-part taxon-name-part-type="genus">Hydrodessus</tp:taxon-name-part> <tp:taxon-name-part taxon-name-part-type="species">kylei</tp:taxon-name-part></tp:taxon-name></italic> <bold>39</bold> <italic><tp:taxon-name><tp:taxon-name-part taxon-name-part-type="genus">Hydrodessus</tp:taxon-name-part> <tp:taxon-name-part taxon-name-part-type="species">laetus</tp:taxon-name-part></tp:taxon-name></italic> <bold>40</bold> <italic><tp:taxon-name><tp:taxon-name-part taxon-name-part-type="genus">Hydrodessus</tp:taxon-name-part> <tp:taxon-name-part taxon-name-part-type="species">maculatus</tp:taxon-name-part></tp:taxon-name></italic> <bold>41</bold> <italic><tp:taxon-name><tp:taxon-name-part taxon-name-part-type="genus">Hydrodessus</tp:taxon-name-part> <tp:taxon-name-part taxon-name-part-type="species">phyllisae</tp:taxon-name-part></tp:taxon-name></italic>.</p></caption><graphic xmlns:xlink="http://www.w3.org/1999/xlink" xlink:href="zookeys-580-045-g011.jpg" position="float" orientation="portrait" xlink:type="simple" id="oo_84751.jpg"/></fig><fig id="F12" position="float" orientation="portrait"><label>Figures 42–47.</label><caption><p>
          <italic><tp:taxon-name><tp:taxon-name-part taxon-name-part-type="genus">Hydrodessus</tp:taxon-name-part></tp:taxon-name></italic> species, distributions.</p></caption><graphic xmlns:xlink="http://www.w3.org/1999/xlink" xlink:href="zookeys-580-045-g012.jpg" position="float" orientation="portrait" xlink:type="simple" id="oo_84752.jpg"/></fig></tp:treatment-sec><ref-list><ref id="B11"><mixed-citation xmlns:xlink="http://www.w3.org/1999/xlink" xlink:type="simple">
          <person-group><name name-style="western"><surname>Spangler</surname><given-names>PJ</given-names></name></person-group> (<year>1985</year>) <article-title>Five new species of the predacious water beetle genus <italic><tp:taxon-name><tp:taxon-name-part taxon-name-part-type="genus">Hydrodessus</tp:taxon-name-part></tp:taxon-name></italic> from Guyana and a key to the species (<tp:taxon-name><tp:taxon-name-part taxon-name-part-type="order">Coleoptera</tp:taxon-name-part></tp:taxon-name>: <tp:taxon-name><tp:taxon-name-part taxon-name-part-type="family">Dytiscidae</tp:taxon-name-part></tp:taxon-name>).</article-title> <source>Proceedings of the Academy of Natural Sciences of Philadelphia</source> <volume>137</volume>: <fpage>80</fpage>–<lpage>89</lpage>.</mixed-citation></ref><ref id="B3"><mixed-citation xmlns:xlink="http://www.w3.org/1999/xlink" xlink:type="simple">
          <person-group><name name-style="western"><surname>Biström</surname><given-names>O</given-names></name></person-group> (<year>1988</year>) <article-title>Generic review of the <tp:taxon-name><tp:taxon-name-part taxon-name-part-type="tribe">Bidessini</tp:taxon-name-part></tp:taxon-name> (<tp:taxon-name><tp:taxon-name-part taxon-name-part-type="order">Coleoptera</tp:taxon-name-part></tp:taxon-name>, <tp:taxon-name><tp:taxon-name-part taxon-name-part-type="family">Dytiscidae</tp:taxon-name-part></tp:taxon-name>).</article-title> <source>Acta Zoologica Fennica</source> <volume>184</volume>: <fpage>1</fpage>–<lpage>41</lpage>.</mixed-citation></ref><ref id="B9"><mixed-citation xmlns:xlink="http://www.w3.org/1999/xlink" xlink:type="simple">
          <person-group><name name-style="western"><surname>Nilsson</surname><given-names>AN</given-names></name></person-group> (<year>2001</year>) <source><tp:taxon-name><tp:taxon-name-part taxon-name-part-type="family">Dytiscidae</tp:taxon-name-part></tp:taxon-name>. World Catalogue of Insects.</source> <publisher-name>Apollo Books</publisher-name>, <publisher-loc>Stenstrup</publisher-loc>, <size units="page">395 pp</size>.</mixed-citation></ref></ref-list></tp:taxon-treatment>
