# Supplementary material for: Revision of the Neotropical diving beetle genus Hydrodessus J. Balfour-Browne, 1953 (Coleoptera, Dytiscidae, Hydroporinae, Bidessini)
Source: Zookeys. 2016 Apr 12;(580):45–124. doi: 10.3897/zookeys.580.8153 (PMC4829950; doi:10.3897/zookeys.580.8153)
Supplement: XML Treatment for Hydrodessus bimaculatus [file zookeys.580.8153-treatment5.xml]

<!DOCTYPE tp:taxon-treatment
  PUBLIC "-//TaxonX//DTD Taxonomic Treatment Publishing DTD v0 20100105//EN" "tax-treatment-NSO.dtd">
<tp:taxon-treatment xmlns:tp="http://www.plazi.org/taxpub"><tp:treatment-meta><kwd-group><label>Taxon classification</label><kwd><named-content content-type="kingdom">Animalia</named-content></kwd><kwd><named-content content-type="order">Coleoptera</named-content></kwd><kwd><named-content content-type="family">Dytiscidae</named-content></kwd></kwd-group><mixed-citation publication-type="journal"><person-group><name><surname>Miller</surname><given-names>Kelly B.</given-names></name></person-group><article-title>Revision of the Neotropical diving beetle genus <italic><tp:taxon-name><tp:taxon-name-part taxon-name-part-type="genus">Hydrodessus</tp:taxon-name-part></tp:taxon-name></italic> J. Balfour-Browne, 1953 (<tp:taxon-name><tp:taxon-name-part taxon-name-part-type="order">Coleoptera</tp:taxon-name-part></tp:taxon-name>, <tp:taxon-name><tp:taxon-name-part taxon-name-part-type="family">Dytiscidae</tp:taxon-name-part></tp:taxon-name>, <tp:taxon-name><tp:taxon-name-part taxon-name-part-type="subfamily">Hydroporinae</tp:taxon-name-part></tp:taxon-name>, <tp:taxon-name><tp:taxon-name-part taxon-name-part-type="tribe">Bidessini</tp:taxon-name-part></tp:taxon-name>)</article-title><source>Zookeys</source><day>12</day><month>4</month><year>2016</year><volume>2016</volume><issue>580</issue><fpage>45</fpage><lpage>124</lpage><pub-id pub-id-type="doi">10.3897/zookeys.580.8153</pub-id></mixed-citation></tp:treatment-meta><tp:nomenclature><tp:taxon-name>
            <tp:taxon-name-part taxon-name-part-type="genus">Hydrodessus</tp:taxon-name-part>
            <tp:taxon-name-part taxon-name-part-type="species">bimaculatus</tp:taxon-name-part>
            <object-id xmlns:xlink="http://www.w3.org/1999/xlink" content-type="zoobank" xlink:type="simple">http://zoobank.org/C75BB071-15C2-4229-9AB1-4A654605D89F</object-id>
          </tp:taxon-name><tp:taxon-status xmlns:xlink="http://www.w3.org/1999/xlink" xlink:type="simple">sp. n.</tp:taxon-status><xref ref-type="fig" rid="F2">Figs 10</xref><xref ref-type="fig" rid="F12">, 44</xref></tp:nomenclature><tp:treatment-sec sec-type="Type locality"><title>Type locality.</title><p>Venezuela, Territoria Federal Amazonas, Cerro de la Neblina, basecamp, <named-content xmlns:xlink="http://www.w3.org/1999/xlink" content-type="dwc:verbatimCoordinates" xlink:type="simple"><named-content content-type="geo-json" specific-use="{&#34;type&#34;:&#34;Point&#34;,&#34;coordinates&#34;:[-66.167,0.833]}" xlink:type="simple">0.833°N, 66.167°W</named-content></named-content>.</p></tp:treatment-sec><tp:treatment-sec sec-type="Diagnosis"><title>Diagnosis.</title><p>This species is moderately elongate and dorsally and ventrally nearly concolorous red, except with small pale, subtriangular maculae subapically and the apex of the elytron is narrowly pale (Fig. <xref ref-type="fig" rid="F2">10A</xref>). The elytral apices are not dehiscent (Fig. <xref ref-type="fig" rid="F2">10A</xref>). The lateral elytral carinae extend about 1/4 length of the elytron (Fig. <xref ref-type="fig" rid="F2">10B</xref>). The prosternal process is very broad, broadly excavated medially, and slightly broader anteriorly (Fig. <xref ref-type="fig" rid="F2">10C</xref>). The metaventrite carinae are prominent, not medially constricted and posteriorly somewhat divergent, but the posterior apices are located distinctly mediad of the anterior apices of the metacoxal lines (Fig. <xref ref-type="fig" rid="F2">10C</xref>). The male median lobe in lateral aspect is relatively small basally with the apical portion slender, linear medially, abruptly curved subapically and with apex linear and narrowed to pointed apex (Fig. <xref ref-type="fig" rid="F2">10C</xref>). The median lobe in ventral aspect is bilaterally symmetrical and very broadly expanded medially (Fig. <xref ref-type="fig" rid="F2">10D</xref>). Apically the median lobe is abruptly broadly angulate (Fig. <xref ref-type="fig" rid="F2">10D</xref>). The lateral lobe is moderately broad, curved basally and apically broadly narrowed to narrowly rounded apex (Fig. <xref ref-type="fig" rid="F2">10F</xref>). This species is most similar to <italic><tp:taxon-name><tp:taxon-name-part taxon-name-part-type="genus">Hydrodessus</tp:taxon-name-part> <tp:taxon-name-part taxon-name-part-type="species">disjunctus</tp:taxon-name-part></tp:taxon-name></italic> and <italic><tp:taxon-name><tp:taxon-name-part taxon-name-part-type="genus">Hydrodessus</tp:taxon-name-part> <tp:taxon-name-part taxon-name-part-type="species">biguttatus</tp:taxon-name-part></tp:taxon-name></italic>. From <italic><tp:taxon-name><tp:taxon-name-part taxon-name-part-type="genus">Hydrodessus</tp:taxon-name-part> <tp:taxon-name-part taxon-name-part-type="species">biguttatus</tp:taxon-name-part></tp:taxon-name></italic> it differs in the absence of dehiscent elytral apices and the shape of the male genitalia. From <italic><tp:taxon-name><tp:taxon-name-part taxon-name-part-type="genus">Hydrodessus</tp:taxon-name-part> <tp:taxon-name-part taxon-name-part-type="species">disjunctus</tp:taxon-name-part></tp:taxon-name></italic> this species differs in size (<italic><tp:taxon-name><tp:taxon-name-part taxon-name-part-type="genus">Hydrodessus</tp:taxon-name-part> <tp:taxon-name-part taxon-name-part-type="species">bimaculatus</tp:taxon-name-part></tp:taxon-name></italic> are longer, <abbrev xmlns:xlink="http://www.w3.org/1999/xlink" xlink:title="total length" xlink:type="simple">TL</abbrev> &gt; 3.5 mm) and the male genitalia are different.</p></tp:treatment-sec><tp:treatment-sec sec-type="Description"><title>Description.</title><p>
            <italic>Measurements</italic>. <abbrev xmlns:xlink="http://www.w3.org/1999/xlink" xlink:title="total length" xlink:type="simple">TL</abbrev> = 3.8–3.9 mm, <abbrev xmlns:xlink="http://www.w3.org/1999/xlink" xlink:title="greatest width across elytra" xlink:type="simple">GW</abbrev> = 1.5–1.7 mm, <abbrev xmlns:xlink="http://www.w3.org/1999/xlink" xlink:title="greatest width of pronotum" xlink:type="simple">PW</abbrev> = 1.4–1.5 mm, <abbrev xmlns:xlink="http://www.w3.org/1999/xlink" xlink:title="greatest width of head" xlink:type="simple">HW</abbrev> = 1.1 mm, <abbrev xmlns:xlink="http://www.w3.org/1999/xlink" xlink:title="distance between eyes" xlink:type="simple">EW</abbrev> = 0.6 mm, <abbrev xmlns:xlink="http://www.w3.org/1999/xlink" xlink:title="total length" xlink:type="simple">TL</abbrev>/<abbrev xmlns:xlink="http://www.w3.org/1999/xlink" xlink:title="greatest width across elytra" xlink:type="simple">GW</abbrev> = 2.2–2.3, <abbrev xmlns:xlink="http://www.w3.org/1999/xlink" xlink:title="greatest width of head" xlink:type="simple">HW</abbrev>/<abbrev xmlns:xlink="http://www.w3.org/1999/xlink" xlink:title="distance between eyes" xlink:type="simple">EW</abbrev> = 1.7. Body elongate, apically pointed, lateral margins strongly discontinuous between pronotum and elytron (Fig. <xref ref-type="fig" rid="F2">10A</xref>).</p><p>
            <italic>Coloration</italic> (Fig. <xref ref-type="fig" rid="F2">10A</xref>). Head and pronotum red. Elytra red, with diffuse, yellow macula subapically and with apex yellow. Antennae and palpi yellow-red. Legs yellow. Venter red-brown, lighter on epipleuron and apex of abdomen.</p><p>
            <italic>Sculpture and structure.</italic> Head broad; anterior clypeal margin broadly rounded; surface with fine microreticulation and with sparse, indistinct punctures; eyes large. Pronotum cordate, widest anterior to middle; lateral bead fine, continuous along margin; surface with fine microreticulation and punctation variable with some larger and some smaller punctures. Elytra elongate, apically pointed; lateral carina distinctive, extending about 1/4 length of elytron (Fig. <xref ref-type="fig" rid="F2">10A</xref>); surface covered with fine punctation. Prosternum medially tectiform and setose; prosternal process subquadrate, broad, broadest at anterior laterally-expanded angles, medially strongly impressed, apex broadly truncate (Fig. <xref ref-type="fig" rid="F2">10C</xref>). Metaventrite with anterior process broad, slightly expanded anteriorly, apically truncate; metasternal carinae distinct, diverging posteriorly (Fig. <xref ref-type="fig" rid="F2">10C</xref>); surface with fine punctures. Legs with most surfaces covered with fine punctures; pro- and mesotibiae moderately broad; metatibia with posteroapical brush of setae; metatrochanter not strongly offset, apically pointed; metacoxae covered with fine punctures; metacoxal lines moderately distinct, straight and distinctly divergent anteriorly (Fig. <xref ref-type="fig" rid="F2">10C</xref>). Abdomen covered with fine punctures; ventrite VI rounded with small, spinous, medioapical lobe.</p><p>
            <italic>Male genitalia</italic>. Median lobe bilaterally symmetrical, in lateral aspect strongly curved basally and subapically, straight medially, basal portion small, apical portion robust, apically straight and evenly narrowed to pointed apex (Fig. <xref ref-type="fig" rid="F2">10D</xref>); in ventral aspect basally narrow, medially and apically very broad and robust, lateral margins broadly curved, apically abruptly convergent to broadly angulate apex (Fig. <xref ref-type="fig" rid="F2">10E</xref>). Lateral lobe broad basally, elongate, moderately narrow apically, ventral margin sublin<!--PageBreak-->ear, dorsal margin sinuate, margins convergent to narrowly rounded apex, apicodorsal margin with series of setae (Fig. <xref ref-type="fig" rid="F2">10F</xref>).</p><p>
            <italic>Female genitalia</italic>. Not examined.</p><p>
            <italic>Sexual dimorphism</italic>. Male pro- and mesotarsi I–III more broadly expanded than female and ventrally with several large adhesive setae.</p><p>
            <italic>Variation</italic>. Few specimens were examined and no significant variation was discovered.</p></tp:treatment-sec><tp:treatment-sec sec-type="Etymology"><title>Etymology.</title><p>This species is named <italic>bimaculatus</italic>, Latin for “two spots,” for the two maculae present apically on the elytra.</p></tp:treatment-sec><tp:treatment-sec sec-type="Distribution"><title>Distribution.</title><p>This species is known only from Cerro de la Neblina, Amazonas, Venezuela (Fig. <xref ref-type="fig" rid="F12">44</xref>).</p></tp:treatment-sec><tp:treatment-sec sec-type="Habitat"><title>Habitat.</title><p>
            <italic><tp:taxon-name><tp:taxon-name-part taxon-name-part-type="genus">Hydrodessus</tp:taxon-name-part> <tp:taxon-name-part taxon-name-part-type="species">bimaculatus</tp:taxon-name-part></tp:taxon-name></italic> has been collected from “rocks in rapids” and “netted along margins” of the Rio Baria..</p></tp:treatment-sec><tp:treatment-sec sec-type="Specimens"><title>Specimens.</title><p>Holotype: ♂ in <named-content xmlns:xlink="http://www.w3.org/1999/xlink" content-type="dwc:institutional_code" xlink:type="simple">MIZA</named-content> labeled, “VENEZUELA,T.F.Amaz. Cerro de la Neblina Basecamp, 140 m. <named-content xmlns:xlink="http://www.w3.org/1999/xlink" content-type="dwc:verbatimCoordinates" xlink:type="simple"><named-content content-type="geo-json" specific-use="{&#34;type&#34;:&#34;Point&#34;,&#34;coordinates&#34;:[-66.166667,0.833333]}" xlink:type="simple">0°50'N, 66°10'W</named-content></named-content> 28 January 1985/ seined from rocks in rapids of Rio Baria P.J. &amp; P.M.Spangler, R.Faitoute,W.Steiner/ HYDRODESSUS CRAFTI [handwritten]/ HOLOTYPE <italic><tp:taxon-name><tp:taxon-name-part taxon-name-part-type="genus">Hemibidessus</tp:taxon-name-part> <tp:taxon-name-part taxon-name-part-type="species">bimaculatus</tp:taxon-name-part></tp:taxon-name></italic> Miller, 2016 [red label with black line border].”</p><p>Paratype, 1 total. <bold>Venezuela</bold>; Amazonas, Cerro de la Neblina, basecamp, 140m, <named-content xmlns:xlink="http://www.w3.org/1999/xlink" content-type="dwc:verbatimCoordinates" xlink:type="simple"><named-content content-type="geo-json" specific-use="{&#34;type&#34;:&#34;Point&#34;,&#34;coordinates&#34;:[-66.166667,0.833333]}" xlink:type="simple">0°50'N, 66°10'W</named-content></named-content>, 20 Feb 1985, netted along margins of Rio Baria, P.J. and P.M. Spangler, R. Faitoute, W. Steiner (1, <named-content xmlns:xlink="http://www.w3.org/1999/xlink" content-type="dwc:institutional_code" xlink:type="simple">USNM</named-content>).</p></tp:treatment-sec><tp:treatment-sec><!--Section generated to contain objects referenced in tp:taxon-treatment.--><fig id="F2" position="float" orientation="portrait"><label>Figures 8–10.</label><caption><p>
          <italic><tp:taxon-name><tp:taxon-name-part taxon-name-part-type="genus">Hydrodessus</tp:taxon-name-part></tp:taxon-name></italic> species. <bold>A</bold> dorsal habitus <bold>B</bold> lateral habitus <bold>C</bold> ventral surfaces <bold>D</bold> male median lobe, right lateral aspect <bold>E</bold> male median lobe, ventral aspect <bold>F</bold> male right lateral lobe, right lateral aspect <bold>8</bold> <italic><tp:taxon-name><tp:taxon-name-part taxon-name-part-type="genus">Hydrodessus</tp:taxon-name-part> <tp:taxon-name-part taxon-name-part-type="species">angularis</tp:taxon-name-part></tp:taxon-name></italic>: <bold>A1</bold> dorsal habitus of specimen with strongly angulate pronotum: <bold>A2</bold> dorsal habitus of specimens with less angulate pronotum <bold>9</bold> <italic><tp:taxon-name><tp:taxon-name-part taxon-name-part-type="genus">Hydrodessus</tp:taxon-name-part> <tp:taxon-name-part taxon-name-part-type="species">biguttatus</tp:taxon-name-part></tp:taxon-name></italic> <bold>10</bold> <italic><tp:taxon-name><tp:taxon-name-part taxon-name-part-type="genus">Hydrodessus</tp:taxon-name-part> <tp:taxon-name-part taxon-name-part-type="species">bimaculatus</tp:taxon-name-part></tp:taxon-name></italic>. Scale bars = 1.0 mm for <bold>A</bold> and <bold>B</bold> only.</p></caption><graphic xmlns:xlink="http://www.w3.org/1999/xlink" xlink:href="zookeys-580-045-g002.jpg" position="float" orientation="portrait" xlink:type="simple" id="oo_84742.jpg"/></fig><fig id="F12" position="float" orientation="portrait"><label>Figures 42–47.</label><caption><p>
          <italic><tp:taxon-name><tp:taxon-name-part taxon-name-part-type="genus">Hydrodessus</tp:taxon-name-part></tp:taxon-name></italic> species, distributions.</p></caption><graphic xmlns:xlink="http://www.w3.org/1999/xlink" xlink:href="zookeys-580-045-g012.jpg" position="float" orientation="portrait" xlink:type="simple" id="oo_84752.jpg"/></fig></tp:treatment-sec></tp:taxon-treatment>
