# Supplementary material for: Revision of the Neotropical diving beetle genus Hydrodessus J. Balfour-Browne, 1953 (Coleoptera, Dytiscidae, Hydroporinae, Bidessini)
Source: Zookeys. 2016 Apr 12;(580):45–124. doi: 10.3897/zookeys.580.8153 (PMC4829950; doi:10.3897/zookeys.580.8153)
Supplement: XML Treatment for Hydrodessus brevis [file zookeys.580.8153-treatment7.xml]

<!DOCTYPE tp:taxon-treatment
  PUBLIC "-//TaxonX//DTD Taxonomic Treatment Publishing DTD v0 20100105//EN" "tax-treatment-NSO.dtd">
<tp:taxon-treatment xmlns:tp="http://www.plazi.org/taxpub"><tp:treatment-meta><kwd-group><label>Taxon classification</label><kwd><named-content content-type="kingdom">Animalia</named-content></kwd><kwd><named-content content-type="order">Coleoptera</named-content></kwd><kwd><named-content content-type="family">Dytiscidae</named-content></kwd></kwd-group><mixed-citation publication-type="journal"><person-group><name><surname>Miller</surname><given-names>Kelly B.</given-names></name></person-group><article-title>Revision of the Neotropical diving beetle genus <italic><tp:taxon-name><tp:taxon-name-part taxon-name-part-type="genus">Hydrodessus</tp:taxon-name-part></tp:taxon-name></italic> J. Balfour-Browne, 1953 (<tp:taxon-name><tp:taxon-name-part taxon-name-part-type="order">Coleoptera</tp:taxon-name-part></tp:taxon-name>, <tp:taxon-name><tp:taxon-name-part taxon-name-part-type="family">Dytiscidae</tp:taxon-name-part></tp:taxon-name>, <tp:taxon-name><tp:taxon-name-part taxon-name-part-type="subfamily">Hydroporinae</tp:taxon-name-part></tp:taxon-name>, <tp:taxon-name><tp:taxon-name-part taxon-name-part-type="tribe">Bidessini</tp:taxon-name-part></tp:taxon-name>)</article-title><source>Zookeys</source><day>12</day><month>4</month><year>2016</year><volume>2016</volume><issue>580</issue><fpage>45</fpage><lpage>124</lpage><pub-id pub-id-type="doi">10.3897/zookeys.580.8153</pub-id></mixed-citation></tp:treatment-meta><tp:nomenclature><tp:taxon-name>
            <tp:taxon-name-part taxon-name-part-type="genus">Hydrodessus</tp:taxon-name-part>
            <tp:taxon-name-part taxon-name-part-type="species">brevis</tp:taxon-name-part>
            <object-id xmlns:xlink="http://www.w3.org/1999/xlink" content-type="zoobank" xlink:type="simple">http://zoobank.org/6FB0D768-395B-4B76-B580-E6CF8A9813CF</object-id>
          </tp:taxon-name><tp:taxon-status xmlns:xlink="http://www.w3.org/1999/xlink" xlink:type="simple">sp. n.</tp:taxon-status><xref ref-type="fig" rid="F3">Figs 12</xref><xref ref-type="fig" rid="F12">, 44</xref></tp:nomenclature><tp:treatment-sec sec-type="Type locality"><title>Type locality.</title><p>Venezuela, Amazonas, Cerro de la Neblina, basecamp, <named-content xmlns:xlink="http://www.w3.org/1999/xlink" content-type="dwc:verbatimCoordinates" xlink:type="simple"><named-content content-type="geo-json" specific-use="{&#34;type&#34;:&#34;Point&#34;,&#34;coordinates&#34;:[-66.167,0.833]}" xlink:type="simple">0.833°N, 66.167°W</named-content></named-content>.</p></tp:treatment-sec><tp:treatment-sec sec-type="Diagnosis"><title>Diagnosis.</title><p>This species has the lateral elytral carina relatively short, present just at the humeral angle, and the body overall approximately concolorous dark red (Fig. <xref ref-type="fig" rid="F3">12A</xref>). <italic><tp:taxon-name><tp:taxon-name-part taxon-name-part-type="genus">Hydrodessus</tp:taxon-name-part> <tp:taxon-name-part taxon-name-part-type="species">brevis</tp:taxon-name-part></tp:taxon-name></italic> is similar to <italic><tp:taxon-name><tp:taxon-name-part taxon-name-part-type="genus">Hydrodessus</tp:taxon-name-part> <tp:taxon-name-part taxon-name-part-type="species">palus</tp:taxon-name-part></tp:taxon-name></italic> in shape, and other structures, but that species is pale yellow, a bit smaller (<abbrev xmlns:xlink="http://www.w3.org/1999/xlink" xlink:title="total length" xlink:type="simple">TL</abbrev> = 2.0 mm) with <italic><tp:taxon-name><tp:taxon-name-part taxon-name-part-type="genus">Hydrodessus</tp:taxon-name-part> <tp:taxon-name-part taxon-name-part-type="species">brevis</tp:taxon-name-part></tp:taxon-name></italic> larger (<abbrev xmlns:xlink="http://www.w3.org/1999/xlink" xlink:title="total length" xlink:type="simple">TL</abbrev> = 2.5 mm). The male genitalia differ, as well, with the median lobe of <italic><tp:taxon-name><tp:taxon-name-part taxon-name-part-type="genus">Hydrodessus</tp:taxon-name-part> <tp:taxon-name-part taxon-name-part-type="species">brevis</tp:taxon-name-part></tp:taxon-name></italic> broader and apically not sinuate. <italic><tp:taxon-name><tp:taxon-name-part taxon-name-part-type="genus">Hydrodessus</tp:taxon-name-part> <tp:taxon-name-part taxon-name-part-type="species">brevis</tp:taxon-name-part></tp:taxon-name></italic> is extremely similar to <italic><tp:taxon-name><tp:taxon-name-part taxon-name-part-type="genus">Hydrodessus</tp:taxon-name-part> <tp:taxon-name-part taxon-name-part-type="species">pereirai</tp:taxon-name-part></tp:taxon-name></italic>, but that species is considerably larger (<abbrev xmlns:xlink="http://www.w3.org/1999/xlink" xlink:title="total length" xlink:type="simple">TL</abbrev> = 3.9 mm). The male genitalia of <italic><tp:taxon-name><tp:taxon-name-part taxon-name-part-type="genus">Hydrodessus</tp:taxon-name-part> <tp:taxon-name-part taxon-name-part-type="species">pereirai</tp:taxon-name-part></tp:taxon-name></italic> are unknown so were not compared.</p></tp:treatment-sec><tp:treatment-sec sec-type="Description"><title>Description.</title><p>
            <italic>Measurements</italic>. <abbrev xmlns:xlink="http://www.w3.org/1999/xlink" xlink:title="total length" xlink:type="simple">TL</abbrev> = 2.6 mm, <abbrev xmlns:xlink="http://www.w3.org/1999/xlink" xlink:title="greatest width across elytra" xlink:type="simple">GW</abbrev> = 1.2 mm, <abbrev xmlns:xlink="http://www.w3.org/1999/xlink" xlink:title="greatest width of pronotum" xlink:type="simple">PW</abbrev> = 1.0 mm, <abbrev xmlns:xlink="http://www.w3.org/1999/xlink" xlink:title="greatest width of head" xlink:type="simple">HW</abbrev> = 0.7 mm, <abbrev xmlns:xlink="http://www.w3.org/1999/xlink" xlink:title="distance between eyes" xlink:type="simple">EW</abbrev> = 0.5 mm, <abbrev xmlns:xlink="http://www.w3.org/1999/xlink" xlink:title="total length" xlink:type="simple">TL</abbrev>/<abbrev xmlns:xlink="http://www.w3.org/1999/xlink" xlink:title="greatest width across elytra" xlink:type="simple">GW</abbrev> = 2.2, <abbrev xmlns:xlink="http://www.w3.org/1999/xlink" xlink:title="greatest width of head" xlink:type="simple">HW</abbrev>/<abbrev xmlns:xlink="http://www.w3.org/1999/xlink" xlink:title="distance between eyes" xlink:type="simple">EW</abbrev> = 1.5. Body shape elongate, apically pointed, lateral margin distinctly discontinous between pronotum and elytron (Fig. <xref ref-type="fig" rid="F3">12A</xref>).</p><p>
            <italic>Coloration</italic> (Fig. <xref ref-type="fig" rid="F3">12A</xref>). Head and pronotum red. Elytra red, distinctly darker than head and pronotum, lighter apically, elytra immaculate (Fig. <xref ref-type="fig" rid="F3">12A</xref>). Antennae, palps and legs yellow to red-yellow. Venter red, lighter laterally on prothorax, elytral epipleuron and apex of abdomen.</p><p>
            <italic>Sculpture and structure</italic>. Head broad, anterior clypeal margin broadly rounded; surface shiny with fine, indistinct punctures; eyes small. Pronotum slightly cordate, broadest slightly anterior of middle (Fig. <xref ref-type="fig" rid="F3">12A</xref>); lateral bead fine; surface shiny and covered with very fine punctures. Elytra elongate, apically pointed, lateral margins slightly and broadly curved (Fig. <xref ref-type="fig" rid="F3">12A</xref>); lateral carina distinct but short, about 1/5 length of elytra (Fig. <xref ref-type="fig" rid="F3">12B</xref>); surface covered with fine punctures. Prosternum medially carinate and setose; prosternal process very broad, broadest at anterior lateral lobes, lateral carinae evenly convergent to broadly truncate apex, deeply excavated medially (Fig. <xref ref-type="fig" rid="F3">12C</xref>). Metaventrite with anterior process moderately broad, apically truncate, medially somewhat excavated; metasternal carinae distinct, curved medially and diverging posteriorly, terminating near anterior ends of metacoxal lines (Fig. <xref ref-type="fig" rid="F3">12C</xref>); surfaces covered with fine punctures. Legs with most surfaces covered with fine punctation throughout; pro- and mesotibiae slender; metatibia with posteroapical brush of setae distinctive; metatrochanter distinctly offset, apically rounded; metacoxa covered with fine punctures; metacoxal lines subparallel, moderately closely approximated, slightly convergent anteriorly (Fig. <xref ref-type="fig" rid="F3">12C</xref>). Abdomen covered with fine punctation; ventrite VI apically narrowly rounded.</p><p>
            <italic>Male genitalia</italic>. Median lobe bilaterally symmetrical, in lateral aspect broadly curved, curvature more pronounced basally, basal region broad, rounded, apical portion slender, slightly expanded submedially along ventral margin, apex slender and narrowly rounded (Fig. <xref ref-type="fig" rid="F3">12D</xref>); in ventral aspect basally narrow, lateral margins evenly curved and apically evenly convergent to angulate apex (Fig. <xref ref-type="fig" rid="F3">12E</xref>). Lateral lobe slender, moderately broad basally, elongate triangular apically with lateral margins evenly convergent to rounded apex (Fig. <xref ref-type="fig" rid="F3">12F</xref>).</p><p>
            <italic>Female genitalia</italic>. Not examined.</p><p>
            <italic>Sexual dimorphism</italic>. Male pro- and mesotarsi I–III slightly more broadly expanded than female and ventrally with several large adhesive setae.</p><p>
            <italic>Variation.</italic> No significant variation was observed in the few specimens examined.</p></tp:treatment-sec><tp:treatment-sec sec-type="Etymology"><title>Etymology.</title><p>This species is named <italic>brevis</italic>, Latin for “short,” for the relatively short lateral elytral carina in specimens.</p></tp:treatment-sec><tp:treatment-sec sec-type="Distribution"><title>Distribution.</title><p>
            <italic><tp:taxon-name><tp:taxon-name-part taxon-name-part-type="genus">Hydrodessus</tp:taxon-name-part> <tp:taxon-name-part taxon-name-part-type="species">brevis</tp:taxon-name-part></tp:taxon-name></italic> is known only from Cerro de la Neblina, Amazonas, Venezuela (Fig. <xref ref-type="fig" rid="F12">44</xref>).</p></tp:treatment-sec><tp:treatment-sec sec-type="Habitat"><title>Habitat.</title><p>The two specimens in the type series were collected from leaf pack from among rocks in a small rainforest stream.</p></tp:treatment-sec><tp:treatment-sec sec-type="Specimens"><title>Specimens.</title><p>The holotype male is in <named-content xmlns:xlink="http://www.w3.org/1999/xlink" content-type="dwc:institutional_code" xlink:type="simple">MIZA</named-content> labeled, “VENEZUELA,T.F.Amaz. Cerro de la Neblina Basecamp. 140 m. <named-content xmlns:xlink="http://www.w3.org/1999/xlink" content-type="dwc:verbatimCoordinates" xlink:type="simple"><named-content content-type="geo-json" specific-use="{&#34;type&#34;:&#34;Point&#34;,&#34;coordinates&#34;:[-66.166667,0.833333]}" xlink:type="simple">0°50'N, 66°10'W</named-content></named-content> 18 February 1985/ From leaf pack among rocks in small stream in rainforest P.J. &amp; P.M.Spangler, R.Faitoute, W.Steiner/ HOLOTYPE <italic><tp:taxon-name><tp:taxon-name-part taxon-name-part-type="genus">Hydrodessus</tp:taxon-name-part> <tp:taxon-name-part taxon-name-part-type="species">brevis</tp:taxon-name-part></tp:taxon-name></italic> Miller, 2016 [red line with black line border].”</p><p>Paratypes, 4 total. <bold>Venezuela</bold>, Amazonas, Cerro de la Neblina, basecamp, <named-content xmlns:xlink="http://www.w3.org/1999/xlink" content-type="dwc:verbatimCoordinates" xlink:type="simple"><named-content content-type="geo-json" specific-use="{&#34;type&#34;:&#34;Point&#34;,&#34;coordinates&#34;:[-66.167,0.833]}" xlink:type="simple">0.833°N, 66.167°W</named-content></named-content>, 7 Feb 1985, leaf pack among rocks in small stream in rainforest P.J. Spangler, P.M. Spangler, R. Faitoute, W. Steiner (4, <named-content xmlns:xlink="http://www.w3.org/1999/xlink" content-type="dwc:institutional_code" xlink:type="simple">MIZA</named-content>, <named-content xmlns:xlink="http://www.w3.org/1999/xlink" content-type="dwc:institutional_code" xlink:type="simple">USNM</named-content>).</p></tp:treatment-sec><tp:treatment-sec><!--Section generated to contain objects referenced in tp:taxon-treatment.--><fig id="F3" position="float" orientation="portrait"><label>Figures 11–13.</label><caption><p>
          <italic><tp:taxon-name><tp:taxon-name-part taxon-name-part-type="genus">Hydrodessus</tp:taxon-name-part></tp:taxon-name></italic> species. <bold>A</bold> dorsal habitus <bold>B</bold> lateral habitus <bold>C</bold> ventral surfaces <bold>D</bold> male median lobe, right lateral aspect <bold>E</bold> male median lobe, ventral aspect <bold>F</bold> male right lateral lobe, right lateral aspect <bold>11</bold> <italic><tp:taxon-name><tp:taxon-name-part taxon-name-part-type="genus">Hydrodessus</tp:taxon-name-part> <tp:taxon-name-part taxon-name-part-type="species">brasiliensis</tp:taxon-name-part></tp:taxon-name></italic> <bold>12</bold> <italic><tp:taxon-name><tp:taxon-name-part taxon-name-part-type="genus">Hydrodessus</tp:taxon-name-part> <tp:taxon-name-part taxon-name-part-type="species">brevis</tp:taxon-name-part></tp:taxon-name></italic> <bold>13</bold> <italic><tp:taxon-name><tp:taxon-name-part taxon-name-part-type="genus">Hydrodessus</tp:taxon-name-part> <tp:taxon-name-part taxon-name-part-type="species">concolorans</tp:taxon-name-part></tp:taxon-name></italic>. Scale bars = 1.0 mm for <bold>A</bold> and <bold>B</bold> only.</p></caption><graphic xmlns:xlink="http://www.w3.org/1999/xlink" xlink:href="zookeys-580-045-g003.jpg" position="float" orientation="portrait" xlink:type="simple" id="oo_84743.jpg"/></fig><fig id="F12" position="float" orientation="portrait"><label>Figures 42–47.</label><caption><p>
          <italic><tp:taxon-name><tp:taxon-name-part taxon-name-part-type="genus">Hydrodessus</tp:taxon-name-part></tp:taxon-name></italic> species, distributions.</p></caption><graphic xmlns:xlink="http://www.w3.org/1999/xlink" xlink:href="zookeys-580-045-g012.jpg" position="float" orientation="portrait" xlink:type="simple" id="oo_84752.jpg"/></fig></tp:treatment-sec></tp:taxon-treatment>
