# Supplementary material for: Revision of the Neotropical diving beetle genus Hydrodessus J. Balfour-Browne, 1953 (Coleoptera, Dytiscidae, Hydroporinae, Bidessini)
Source: Zookeys. 2016 Apr 12;(580):45–124. doi: 10.3897/zookeys.580.8153 (PMC4829950; doi:10.3897/zookeys.580.8153)
Supplement: XML Treatment for Hydrodessus concolorans [file zookeys.580.8153-treatment8.xml]

<!DOCTYPE tp:taxon-treatment
  PUBLIC "-//TaxonX//DTD Taxonomic Treatment Publishing DTD v0 20100105//EN" "tax-treatment-NSO.dtd">
<tp:taxon-treatment xmlns:tp="http://www.plazi.org/taxpub"><tp:treatment-meta><kwd-group><label>Taxon classification</label><kwd><named-content content-type="kingdom">Animalia</named-content></kwd><kwd><named-content content-type="order">Coleoptera</named-content></kwd><kwd><named-content content-type="family">Dytiscidae</named-content></kwd></kwd-group><mixed-citation publication-type="journal"><person-group><name><surname>Miller</surname><given-names>Kelly B.</given-names></name></person-group><article-title>Revision of the Neotropical diving beetle genus <italic><tp:taxon-name><tp:taxon-name-part taxon-name-part-type="genus">Hydrodessus</tp:taxon-name-part></tp:taxon-name></italic> J. Balfour-Browne, 1953 (<tp:taxon-name><tp:taxon-name-part taxon-name-part-type="order">Coleoptera</tp:taxon-name-part></tp:taxon-name>, <tp:taxon-name><tp:taxon-name-part taxon-name-part-type="family">Dytiscidae</tp:taxon-name-part></tp:taxon-name>, <tp:taxon-name><tp:taxon-name-part taxon-name-part-type="subfamily">Hydroporinae</tp:taxon-name-part></tp:taxon-name>, <tp:taxon-name><tp:taxon-name-part taxon-name-part-type="tribe">Bidessini</tp:taxon-name-part></tp:taxon-name>)</article-title><source>Zookeys</source><day>12</day><month>4</month><year>2016</year><volume>2016</volume><issue>580</issue><fpage>45</fpage><lpage>124</lpage><pub-id pub-id-type="doi">10.3897/zookeys.580.8153</pub-id></mixed-citation></tp:treatment-meta><tp:nomenclature><tp:taxon-name>
            <tp:taxon-name-part taxon-name-part-type="genus">Hydrodessus</tp:taxon-name-part>
            <tp:taxon-name-part taxon-name-part-type="species">concolorans</tp:taxon-name-part>
            <object-id xmlns:xlink="http://www.w3.org/1999/xlink" content-type="zoobank" xlink:type="simple">http://zoobank.org/45E30202-D75A-4388-A08E-048A4450C50E</object-id>
          </tp:taxon-name><tp:taxon-status xmlns:xlink="http://www.w3.org/1999/xlink" xlink:type="simple">sp. n.</tp:taxon-status><xref ref-type="fig" rid="F3">Figs 13</xref><xref ref-type="fig" rid="F11">, 36</xref><xref ref-type="fig" rid="F12">, 42</xref><!--PageBreak--></tp:nomenclature><tp:treatment-sec sec-type="Type locality"><title>Type locality.</title><p>Venezuela, Amazonas, Cerro de la Neblina, basecamp, <named-content xmlns:xlink="http://www.w3.org/1999/xlink" content-type="dwc:verbatimCoordinates" xlink:type="simple"><named-content content-type="geo-json" specific-use="{&#34;type&#34;:&#34;Point&#34;,&#34;coordinates&#34;:[-66.167,0.833]}" xlink:type="simple">0.833°N, 66.167°W</named-content></named-content>.</p></tp:treatment-sec><tp:treatment-sec sec-type="Diagnosis"><title>Diagnosis.</title><p>This species is dorsally shiny and concolorous dark red (Fig. <xref ref-type="fig" rid="F3">13A</xref>). The lateral elytral carina extends about 1/3 length of elytron (Fig. <xref ref-type="fig" rid="F3">13B</xref>), the prosternal process is very broad and excavated with the lateral margins rounded (Fig. <xref ref-type="fig" rid="F3">13C</xref>). The metaventrite carinae are not closely approximated anteriorly (Fig. <xref ref-type="fig" rid="F3">13C</xref>). Specimens are similar to <italic><tp:taxon-name><tp:taxon-name-part taxon-name-part-type="genus">Hydrodessus</tp:taxon-name-part> <tp:taxon-name-part taxon-name-part-type="species">continuus</tp:taxon-name-part></tp:taxon-name></italic>, but the metacoxal lines in <italic><tp:taxon-name><tp:taxon-name-part taxon-name-part-type="genus">Hydrodessus</tp:taxon-name-part> <tp:taxon-name-part taxon-name-part-type="species">concolorans</tp:taxon-name-part></tp:taxon-name></italic> meet the metaventrite/metacoxal suture at a prominent angle (Fig. <xref ref-type="fig" rid="F3">13C</xref>). The pronotum width is relatively narrowed compared with the greatest width across the elytra (Fig. <xref ref-type="fig" rid="F3">13A</xref>, <abbrev xmlns:xlink="http://www.w3.org/1999/xlink" xlink:title="distance between eyes" xlink:type="simple">EW</abbrev>/<abbrev xmlns:xlink="http://www.w3.org/1999/xlink" xlink:title="greatest width of pronotum" xlink:type="simple">PW</abbrev> &gt; 1.3). The male median lobe in lateral aspect is triangular basally, but very slender and evenly curved through apical portion (Fig. <xref ref-type="fig" rid="F3">13D</xref>). The apex is slender and pointed (Fig. <xref ref-type="fig" rid="F3">13D</xref>). The median lobe in ventral aspect is relatively parallel-sided to narrowed and narrowly rounded apex (Fig. <xref ref-type="fig" rid="F3">13E</xref>). The lateral lobe is basally moderately broad with apical half elongate triangular and the apex narrowly rounded (Fig. <xref ref-type="fig" rid="F3">13F</xref>).</p></tp:treatment-sec><tp:treatment-sec sec-type="Description"><title>Description.</title><p>
            <italic>Measurements</italic>. <abbrev xmlns:xlink="http://www.w3.org/1999/xlink" xlink:title="total length" xlink:type="simple">TL</abbrev> = 2.6–3.1 mm, <abbrev xmlns:xlink="http://www.w3.org/1999/xlink" xlink:title="greatest width across elytra" xlink:type="simple">GW</abbrev> = 1.3–1.5 mm, <abbrev xmlns:xlink="http://www.w3.org/1999/xlink" xlink:title="greatest width of pronotum" xlink:type="simple">PW</abbrev> = 1.0–1.2 mm, <abbrev xmlns:xlink="http://www.w3.org/1999/xlink" xlink:title="greatest width of head" xlink:type="simple">HW</abbrev> = 0.8–0.9 mm, <abbrev xmlns:xlink="http://www.w3.org/1999/xlink" xlink:title="distance between eyes" xlink:type="simple">EW</abbrev> = 0.5 mm, <abbrev xmlns:xlink="http://www.w3.org/1999/xlink" xlink:title="total length" xlink:type="simple">TL</abbrev>/<abbrev xmlns:xlink="http://www.w3.org/1999/xlink" xlink:title="greatest width across elytra" xlink:type="simple">GW</abbrev> = 2.0–2.1, <abbrev xmlns:xlink="http://www.w3.org/1999/xlink" xlink:title="greatest width of head" xlink:type="simple">HW</abbrev>/<abbrev xmlns:xlink="http://www.w3.org/1999/xlink" xlink:title="distance between eyes" xlink:type="simple">EW</abbrev> = 1.6. Body elongate, apically pointed, lateral outline distinctly discontinous between pronotum and elytron (Fig. <xref ref-type="fig" rid="F3">13A</xref>).</p><!--PageBreak--><p>
            <italic>Coloration</italic> (Fig. <xref ref-type="fig" rid="F3">13A</xref>). Head and pronotum red. Elytron red, apically red to red-yellow; some specimens with pale subapical macula. Antennae and palps yellow-red. Legs yellow to yellow-red. Ventral surfaces yellow-red to yellow-brown, lighter on elytral epipleuron and abdominal apex.</p><p>
            <italic>Sculpture and structure</italic>. Head broad, anterior clypeal margin subtruncate; surface shiny and microreticulate with few scattered, fine punctures; eyes large. Pronotum slightly cordate, widest near middle (Fig. <xref ref-type="fig" rid="F3">13A</xref>); lateral bead fine; surface shiny with scattered punctures. Elytra elongate, apically pointed (Fig. <xref ref-type="fig" rid="F3">13A</xref>); lateral carina distinct, extending about 1/3 length of elytron (Fig. <xref ref-type="fig" rid="F3">13B</xref>); surface indistinctly microretriculate, with fine punctation on surface and two indistinct longitudinal impressed lines (Fig. <xref ref-type="fig" rid="F3">13C</xref>). Prosternum medially distinctly carinate and setose; prosternal proces large and quadrate, broad, lateral carinae subparallel, medially deeply excavated, apex broadly truncate (Fig. <xref ref-type="fig" rid="F3">13C</xref>). Metaventrite with anterior process broad, anteriorly truncate, slightly constricted anteapically, distinctly excavated medially; metasternal carinae very well developed, evenly diverging posteriorly, broadly expanded posteriorly, terminating near anterior ends of metacoxal lines (Fig. <xref ref-type="fig" rid="F3">13C</xref>); other surfaces finely punctate. Legs with most surfaces covered with fine punctation; pro- and mesotarsi moderately broad; metatibia with posteroapical brush of setae; metatrochanter not strongly offset, apex narrowly rounded; metacoxa covered with fine punctures; metacoxal lines conspicuous, broadly separated, divergent anteriorly (Fig. <xref ref-type="fig" rid="F3">13C</xref>). Abdomen covered with fine punctation; apex of abdominal ventrite VI pointed with small, medial, spinous lobe.</p><p>
            <italic>Male genitalia</italic>. Median lobe bilaterally symmetrical, in lateral aspect evenly and moderately broadly curved throughout, basal portion small, apical portion long and slender to pointed apex (Fig. <xref ref-type="fig" rid="F3">13D</xref>); in ventral aspect narrow, lateral margins subparallel, apically evenly convergent to narrowly rounded apex (Fig. <xref ref-type="fig" rid="F3">13E</xref>). Lateral lobe elongate triangular, basally moderately broad, apically with lateral margins evenly convergent to pointed apex (Fig. <xref ref-type="fig" rid="F3">13F</xref>).</p><p>
            <italic>Female genitalia</italic>. Gonocoxosternite broadly triangular, medial margin slightly convex, apicolateral margin slightly concave, apex broadly rounded, anterior portion broad, anteriorly very broadly rounded (Fig. <xref ref-type="fig" rid="F11">36</xref>). Gonocoxa with apical portion elongate triangular, medial margin medially angled, apex broadly rounded, anterior apodeme elongate, as long as apical portion (Fig. <xref ref-type="fig" rid="F11">36</xref>). Bursa short, broad; spermathecal duct very long and slender, expanded near receptacle which is semispherical; spermatheca bulbous, with distinctive spermathecal spine; fertilization duct very long and slender (Fig. <xref ref-type="fig" rid="F11">36</xref>).</p><p>
            <italic>Sexual dimorphism</italic>. Male pro- and mesotarsi I–III more broadly expanded than female and ventrally with several large adhesive setae.</p><p>
            <italic>Variation</italic>. Some specimens have pale subapical maculae on the elytra, especially teneral specimens, but most specimens do not have these maculae distinctly visible.</p></tp:treatment-sec><tp:treatment-sec sec-type="Etymology"><title>Etymology.</title><p>This species is named <italic>concolorans</italic>, Latin for “concolorous,” for the generally even coloration of specimens.</p></tp:treatment-sec><tp:treatment-sec sec-type="Distribution"><title>Distribution.</title><p>This species is known only from the type locality area, Cerro de la Neblina, Amazonas, Venezuela (Fig. <xref ref-type="fig" rid="F12">42</xref>).</p><!--PageBreak--></tp:treatment-sec><tp:treatment-sec sec-type="Habitat"><title>Habitat.</title><p>Specimens have been collected from along the margins and from rocks in rapids in a forest river and from a muddy oxbow pond in a rainforest clearing.</p></tp:treatment-sec><tp:treatment-sec sec-type="Specimens"><title>Specimens.</title><p>The holotype male in <named-content xmlns:xlink="http://www.w3.org/1999/xlink" content-type="dwc:institutional_code" xlink:type="simple">MIZA</named-content> is labeled, “VENEZUELA:T.F.Amaz. Cerro de la Neblina Basecamp. 140 m. <named-content xmlns:xlink="http://www.w3.org/1999/xlink" content-type="dwc:verbatimCoordinates" xlink:type="simple"><named-content content-type="geo-json" specific-use="{&#34;type&#34;:&#34;Point&#34;,&#34;coordinates&#34;:[-66.166667,0.833333]}" xlink:type="simple">0°50'N, 66°10'W</named-content></named-content> 27 January 1985/ Netted along margins of Rio Baria P.J. &amp; P.M.Spangler, R.Faitoute,W.Steiner/ HOLOTYPE <tp:taxon-name><tp:taxon-name-part taxon-name-part-type="genus">Hydrodessus</tp:taxon-name-part> <tp:taxon-name-part taxon-name-part-type="species">concolorans</tp:taxon-name-part></tp:taxon-name> Miller, 2016 [red label with black line border].”</p><p>Paratypes, 120 total. <bold>Venezuela</bold>, Amazonas, Cerro de la Neblina, basecamp, <named-content xmlns:xlink="http://www.w3.org/1999/xlink" content-type="dwc:verbatimCoordinates" xlink:type="simple"><named-content content-type="geo-json" specific-use="{&#34;type&#34;:&#34;Point&#34;,&#34;coordinates&#34;:[-66.167,0.833]}" xlink:type="simple">0.833°N, 66.167°W</named-content></named-content>, 27 Jan 1985, netted along margins of Rio Baria, 140m, P.J. Spangler, P.M. Spangler, R. Faitoute, W. Steiner (22, <named-content xmlns:xlink="http://www.w3.org/1999/xlink" content-type="dwc:institutional_code" xlink:type="simple">USNM</named-content>, <abbrev xmlns:xlink="http://www.w3.org/1999/xlink" content-type="institution" xlink:title="Museum of Southwestern Biology Division of Arthropods, University of New Mexico, Albuquerque, NM, USA K.B. Miller" xlink:type="simple">MSBA</abbrev>, <named-content xmlns:xlink="http://www.w3.org/1999/xlink" content-type="dwc:institutional_code" xlink:type="simple">MIZA</named-content>, KUNHM); same except 21 Feb 1985, muddy oxbow pond, rainforest clearing, 140m, P.J. Spangler, P.M. Spangler, R. Faitoute, W. Steiner (11, <named-content xmlns:xlink="http://www.w3.org/1999/xlink" content-type="dwc:institutional_code" xlink:type="simple">USNM</named-content>, <abbrev xmlns:xlink="http://www.w3.org/1999/xlink" content-type="institution" xlink:title="Museum of Southwestern Biology Division of Arthropods, University of New Mexico, Albuquerque, NM, USA K.B. Miller" xlink:type="simple">MSBA</abbrev>, <named-content xmlns:xlink="http://www.w3.org/1999/xlink" content-type="dwc:institutional_code" xlink:type="simple">MIZA</named-content>, KUNHM); same except 28 Jan 1985, seined from rocks in rapids of Rio Baria, 140m, P.J. Spangler, P.M. Spangler, R. Faitoute, W. Steiner (88, <named-content xmlns:xlink="http://www.w3.org/1999/xlink" content-type="dwc:institutional_code" xlink:type="simple">USNM</named-content>, <abbrev xmlns:xlink="http://www.w3.org/1999/xlink" content-type="institution" xlink:title="Museum of Southwestern Biology Division of Arthropods, University of New Mexico, Albuquerque, NM, USA K.B. Miller" xlink:type="simple">MSBA</abbrev>, <named-content xmlns:xlink="http://www.w3.org/1999/xlink" content-type="dwc:institutional_code" xlink:type="simple">MIZA</named-content>, KUNHM).</p></tp:treatment-sec><tp:treatment-sec><!--Section generated to contain objects referenced in tp:taxon-treatment.--><fig id="F3" position="float" orientation="portrait"><label>Figures 11–13.</label><caption><p>
          <italic><tp:taxon-name><tp:taxon-name-part taxon-name-part-type="genus">Hydrodessus</tp:taxon-name-part></tp:taxon-name></italic> species. <bold>A</bold> dorsal habitus <bold>B</bold> lateral habitus <bold>C</bold> ventral surfaces <bold>D</bold> male median lobe, right lateral aspect <bold>E</bold> male median lobe, ventral aspect <bold>F</bold> male right lateral lobe, right lateral aspect <bold>11</bold> <italic><tp:taxon-name><tp:taxon-name-part taxon-name-part-type="genus">Hydrodessus</tp:taxon-name-part> <tp:taxon-name-part taxon-name-part-type="species">brasiliensis</tp:taxon-name-part></tp:taxon-name></italic> <bold>12</bold> <italic><tp:taxon-name><tp:taxon-name-part taxon-name-part-type="genus">Hydrodessus</tp:taxon-name-part> <tp:taxon-name-part taxon-name-part-type="species">brevis</tp:taxon-name-part></tp:taxon-name></italic> <bold>13</bold> <italic><tp:taxon-name><tp:taxon-name-part taxon-name-part-type="genus">Hydrodessus</tp:taxon-name-part> <tp:taxon-name-part taxon-name-part-type="species">concolorans</tp:taxon-name-part></tp:taxon-name></italic>. Scale bars = 1.0 mm for <bold>A</bold> and <bold>B</bold> only.</p></caption><graphic xmlns:xlink="http://www.w3.org/1999/xlink" xlink:href="zookeys-580-045-g003.jpg" position="float" orientation="portrait" xlink:type="simple" id="oo_84743.jpg"/></fig><fig id="F11" position="float" orientation="portrait"><label>Figures 35–41.</label><caption><p>
          <italic><tp:taxon-name><tp:taxon-name-part taxon-name-part-type="genus">Hydrodessus</tp:taxon-name-part></tp:taxon-name></italic> species, female reproductive tract, ventral aspect. <bold>35</bold> <italic><tp:taxon-name><tp:taxon-name-part taxon-name-part-type="genus">Hydrodessus</tp:taxon-name-part> <tp:taxon-name-part taxon-name-part-type="species">angularis</tp:taxon-name-part></tp:taxon-name></italic> <bold>36</bold> <italic><tp:taxon-name><tp:taxon-name-part taxon-name-part-type="genus">Hydrodessus</tp:taxon-name-part> <tp:taxon-name-part taxon-name-part-type="species">concolorans</tp:taxon-name-part></tp:taxon-name></italic> <bold>37</bold> <italic><tp:taxon-name><tp:taxon-name-part taxon-name-part-type="genus">Hydrodessus</tp:taxon-name-part> <tp:taxon-name-part taxon-name-part-type="species">keithi</tp:taxon-name-part></tp:taxon-name></italic> <bold>38</bold> <italic><tp:taxon-name><tp:taxon-name-part taxon-name-part-type="genus">Hydrodessus</tp:taxon-name-part> <tp:taxon-name-part taxon-name-part-type="species">kylei</tp:taxon-name-part></tp:taxon-name></italic> <bold>39</bold> <italic><tp:taxon-name><tp:taxon-name-part taxon-name-part-type="genus">Hydrodessus</tp:taxon-name-part> <tp:taxon-name-part taxon-name-part-type="species">laetus</tp:taxon-name-part></tp:taxon-name></italic> <bold>40</bold> <italic><tp:taxon-name><tp:taxon-name-part taxon-name-part-type="genus">Hydrodessus</tp:taxon-name-part> <tp:taxon-name-part taxon-name-part-type="species">maculatus</tp:taxon-name-part></tp:taxon-name></italic> <bold>41</bold> <italic><tp:taxon-name><tp:taxon-name-part taxon-name-part-type="genus">Hydrodessus</tp:taxon-name-part> <tp:taxon-name-part taxon-name-part-type="species">phyllisae</tp:taxon-name-part></tp:taxon-name></italic>.</p></caption><graphic xmlns:xlink="http://www.w3.org/1999/xlink" xlink:href="zookeys-580-045-g011.jpg" position="float" orientation="portrait" xlink:type="simple" id="oo_84751.jpg"/></fig><fig id="F12" position="float" orientation="portrait"><label>Figures 42–47.</label><caption><p>
          <italic><tp:taxon-name><tp:taxon-name-part taxon-name-part-type="genus">Hydrodessus</tp:taxon-name-part></tp:taxon-name></italic> species, distributions.</p></caption><graphic xmlns:xlink="http://www.w3.org/1999/xlink" xlink:href="zookeys-580-045-g012.jpg" position="float" orientation="portrait" xlink:type="simple" id="oo_84752.jpg"/></fig></tp:treatment-sec></tp:taxon-treatment>
