# Supplementary material for: Revision of the Neotropical diving beetle genus Hydrodessus J. Balfour-Browne, 1953 (Coleoptera, Dytiscidae, Hydroporinae, Bidessini)
Source: Zookeys. 2016 Apr 12;(580):45–124. doi: 10.3897/zookeys.580.8153 (PMC4829950; doi:10.3897/zookeys.580.8153)
Supplement: XML Treatment for Hydrodessus continuus [file zookeys.580.8153-treatment9.xml]

<!DOCTYPE tp:taxon-treatment
  PUBLIC "-//TaxonX//DTD Taxonomic Treatment Publishing DTD v0 20100105//EN" "tax-treatment-NSO.dtd">
<tp:taxon-treatment xmlns:tp="http://www.plazi.org/taxpub"><tp:treatment-meta><kwd-group><label>Taxon classification</label><kwd><named-content content-type="kingdom">Animalia</named-content></kwd><kwd><named-content content-type="order">Coleoptera</named-content></kwd><kwd><named-content content-type="family">Dytiscidae</named-content></kwd></kwd-group><mixed-citation publication-type="journal"><person-group><name><surname>Miller</surname><given-names>Kelly B.</given-names></name></person-group><article-title>Revision of the Neotropical diving beetle genus <italic><tp:taxon-name><tp:taxon-name-part taxon-name-part-type="genus">Hydrodessus</tp:taxon-name-part></tp:taxon-name></italic> J. Balfour-Browne, 1953 (<tp:taxon-name><tp:taxon-name-part taxon-name-part-type="order">Coleoptera</tp:taxon-name-part></tp:taxon-name>, <tp:taxon-name><tp:taxon-name-part taxon-name-part-type="family">Dytiscidae</tp:taxon-name-part></tp:taxon-name>, <tp:taxon-name><tp:taxon-name-part taxon-name-part-type="subfamily">Hydroporinae</tp:taxon-name-part></tp:taxon-name>, <tp:taxon-name><tp:taxon-name-part taxon-name-part-type="tribe">Bidessini</tp:taxon-name-part></tp:taxon-name>)</article-title><source>Zookeys</source><day>12</day><month>4</month><year>2016</year><volume>2016</volume><issue>580</issue><fpage>45</fpage><lpage>124</lpage><pub-id pub-id-type="doi">10.3897/zookeys.580.8153</pub-id></mixed-citation></tp:treatment-meta><tp:nomenclature><tp:taxon-name>
            <tp:taxon-name-part taxon-name-part-type="genus">Hydrodessus</tp:taxon-name-part>
            <tp:taxon-name-part taxon-name-part-type="species">continuus</tp:taxon-name-part>
            <object-id xmlns:xlink="http://www.w3.org/1999/xlink" content-type="zoobank" xlink:type="simple">http://zoobank.org/96195017-8196-4428-97B1-2EAB256811D3</object-id>
          </tp:taxon-name><tp:taxon-authority>sp .n.</tp:taxon-authority><xref ref-type="fig" rid="F4">Figs 14</xref><xref ref-type="fig" rid="F12">, 44</xref></tp:nomenclature><tp:treatment-sec sec-type="Type locality"><title>Type locality.</title><p>Venezuela, Amazonas, Cerro de la Neblina, 1km SE basecamp, <named-content xmlns:xlink="http://www.w3.org/1999/xlink" content-type="dwc:verbatimCoordinates" xlink:type="simple"><named-content content-type="geo-json" specific-use="{&#34;type&#34;:&#34;Point&#34;,&#34;coordinates&#34;:[-66.167,0.833]}" xlink:type="simple">0.833°N, 66.167°W</named-content></named-content>.</p></tp:treatment-sec><tp:treatment-sec sec-type="Diagnosis"><title>Diagnosis.</title><p>This species differs from others by being dorsally nearly concolorous but with indistinct paler regions subapically and apically (Fig. <xref ref-type="fig" rid="F4">14A</xref>), having the lateral elytral carina about 1/3 length of elytron (Fig. <xref ref-type="fig" rid="F4">14B</xref>), having the metaventrite platform (the area between the metaventrite carinae) not strongly constricted (Fig. <xref ref-type="fig" rid="F4">14C</xref>), and having the metacoxal lines approximately continuously curved with the suture between the metaventrite and metacoxae (Fig. <xref ref-type="fig" rid="F4">14C</xref>). Specimens are similar to <italic><tp:taxon-name><tp:taxon-name-part taxon-name-part-type="genus">Hydrodessus</tp:taxon-name-part> <tp:taxon-name-part taxon-name-part-type="species">concolorans</tp:taxon-name-part></tp:taxon-name></italic> and <italic><tp:taxon-name><tp:taxon-name-part taxon-name-part-type="genus">Hydrodessus</tp:taxon-name-part> <tp:taxon-name-part taxon-name-part-type="species">octospilus</tp:taxon-name-part></tp:taxon-name></italic> in general shape and coloration, but they have the metacoxal lines intersecting the metaventrite/metacoxal suture at an angle. The male median lobe is very broadly curved with an elongate triangular basal portion and the apical portion very slender, evenly curved, and apically sharply pointed (Fig. <xref ref-type="fig" rid="F4">14D</xref>). The median lobe in ventral aspect is broad with subparallel margins in the basal half (Fig. <xref ref-type="fig" rid="F4">14E</xref>). In the apical half it is strongly constricted to an elongate, slender apically narrowly rounded apex (Fig. <xref ref-type="fig" rid="F4">14E</xref>). The lateral lobe is very broad, evenly curved and tapered to the rounded apex (Fig. <xref ref-type="fig" rid="F4">14F</xref>). There is a dense series of setae in a cluster subapically on the dorsal margin (Fig. <xref ref-type="fig" rid="F4">14F</xref>).</p></tp:treatment-sec><tp:treatment-sec sec-type="Description"><title>Description.</title><p>
            <italic>Measurements</italic>. <abbrev xmlns:xlink="http://www.w3.org/1999/xlink" xlink:title="total length" xlink:type="simple">TL</abbrev> = 2.9–3.0 mm, <abbrev xmlns:xlink="http://www.w3.org/1999/xlink" xlink:title="greatest width across elytra" xlink:type="simple">GW</abbrev> = 1.4 mm, <abbrev xmlns:xlink="http://www.w3.org/1999/xlink" xlink:title="greatest width of pronotum" xlink:type="simple">PW</abbrev> = 1.1 mm, <abbrev xmlns:xlink="http://www.w3.org/1999/xlink" xlink:title="greatest width of head" xlink:type="simple">HW</abbrev> = 0.8 mm, <abbrev xmlns:xlink="http://www.w3.org/1999/xlink" xlink:title="distance between eyes" xlink:type="simple">EW</abbrev> = 0.5 mm, <abbrev xmlns:xlink="http://www.w3.org/1999/xlink" xlink:title="total length" xlink:type="simple">TL</abbrev>/<abbrev xmlns:xlink="http://www.w3.org/1999/xlink" xlink:title="greatest width across elytra" xlink:type="simple">GW</abbrev> = 2.1–2.2, <abbrev xmlns:xlink="http://www.w3.org/1999/xlink" xlink:title="greatest width of head" xlink:type="simple">HW</abbrev>/<abbrev xmlns:xlink="http://www.w3.org/1999/xlink" xlink:title="distance between eyes" xlink:type="simple">EW</abbrev> = 1.7. Body elongate, apically pointed, lateral outline distinctly discontinous between pronotum and elytron (Fig. <xref ref-type="fig" rid="F4">14A</xref>).</p><p>
            <italic>Coloration</italic> (Fig. <xref ref-type="fig" rid="F4">14A</xref>). Head and pronotum red. Elytra red with large, indistinct pale yellow region subapically, apex diffusely yellow (Fig. <xref ref-type="fig" rid="F4">14A</xref>). Antennae and palps red-yellow. Legs yellow, metacoxa red. Venter red, lighter red-yellow on head, prothorax, elytral epipleuron and apex of abdomen.</p><p>
            <italic>Sculpture and structure</italic>. Head moderately broad, anterior clypeal margins broadly rounded; surface shiny, microreticulate with few sparse punctures; eyes large. Pronotum cordate, widest near anterior margin (Fig. <xref ref-type="fig" rid="F4">14A</xref>); lateral bead fine and distinct throughout length; surface shiny, covered with very fine, indistinct punctures. Elytra elongate, apically pointed (Fig. <xref ref-type="fig" rid="F4">14A</xref>); lateral carina distinctive but short, about 1/3 length of elytron (Fig. <xref ref-type="fig" rid="F4">14B</xref>); surface shiny with punctures very fine over entire sur<!--PageBreak-->face, with two moderately impressed longitudinal lines on disc. Prosternum medially somewhat swollen, broadly rounded; prosternal process broad, widest at anterior angles, medially strongly excavated, especially apically, apex broadly truncate (Fig. <xref ref-type="fig" rid="F4">14C</xref>). Metaventrite with anterior process moderately broad, apically truncate, medially distinctly impressed; metasternal carinae distinctive across metasternum, slightly curved and moderately divergent posteriorly, ending near anterior ends of metacoxal lines (Fig. <xref ref-type="fig" rid="F4">14C</xref>); other surfaces finely punctate. Legs shiny, most surfaces with very fine, indistinct punctures; metatibia with posteroapical brush of setae distinctive; pro- and mesotibiae moderately broad; metatrochanter somewhat offset, apically somewhat rounded; metacoxa covered with fine punctures; metacoxal lines sinuate, anteriorly broadly divergent (Fig. <xref ref-type="fig" rid="F4">14C</xref>). Abdomen covered with fine punctures; VI apically narrowly rounded.</p><p>
            <italic>Male genitalia</italic>. Median lobe bilaterally symmetrical, in lateral aspect strongly curved medially, apical portion more linear, basal region large, transverse, apical region slender, apically sharply pointed (Fig. <xref ref-type="fig" rid="F4">14D</xref>); in ventral aspect broad in basal half, lateral margins slightly concave, medially constricted and apical half strongly convergent to slender, apically pointed apex (Fig. <xref ref-type="fig" rid="F4">14E</xref>). Lateral lobe very broad basally, broadly curved to narrowly rounded apex, with dense brush of setae subapically along dorsal margin (Fig. <xref ref-type="fig" rid="F4">14F</xref>).</p><p>
            <italic>Female genitalia</italic>. Not examined.</p><p>
            <italic>Sexual dimorphism</italic>. Male pro- and mesotarsi I–III more broadly expanded than female and ventrally with several large adhesive setae.</p><p>
            <italic>Variation.</italic> Few specimens were examined, and no significant variation was discovered.</p></tp:treatment-sec><tp:treatment-sec sec-type="Etymology"><title>Etymology.</title><p>This species is named <italic>continuus</italic>, Latin for “continuous,” for the metacoxal lines which are approximately continuously curved with the suture between the metaventrite and metacoxa.</p></tp:treatment-sec><tp:treatment-sec sec-type="Distribution"><title>Distribution.</title><p>This species is known only from Cerro de la Neblina, Amazonas, Venezuela.</p></tp:treatment-sec><tp:treatment-sec sec-type="Habitat"><title>Habitat.</title><p>One specimen was collected from the margin of a river and the other known specimens from a blacklight.</p></tp:treatment-sec><tp:treatment-sec sec-type="Specimens"><title>Specimens.</title><p>The holotype male is in <named-content xmlns:xlink="http://www.w3.org/1999/xlink" content-type="dwc:institutional_code" xlink:type="simple">MIZA</named-content> labeled, “VENEZUELA,T.F.Amaz. Cerro de la Neblina 1 km SE Basecamp <named-content xmlns:xlink="http://www.w3.org/1999/xlink" content-type="dwc:verbatimCoordinates" xlink:type="simple"><named-content content-type="geo-json" specific-use="{&#34;type&#34;:&#34;Point&#34;,&#34;coordinates&#34;:[-66.166667,0.833333]}" xlink:type="simple">0°50'N, 66°10'W</named-content></named-content> 140 m., 22 Feb.1985/ Netted along margins of Rio Baria P.J. &amp; P.M.Spangler, R.Faitoute,W.Steiner/ HOLOTYPE <italic><tp:taxon-name><tp:taxon-name-part taxon-name-part-type="genus">Hydrodessus</tp:taxon-name-part> <tp:taxon-name-part taxon-name-part-type="species">continuus</tp:taxon-name-part></tp:taxon-name></italic> Miller, 2016 [red label with black line border].”</p><p>Paratype, 1 total. <bold>Venezuela</bold>, Amazonas, Cerro de la Neblina, basecamp, <named-content xmlns:xlink="http://www.w3.org/1999/xlink" content-type="dwc:verbatimCoordinates" xlink:type="simple"><named-content content-type="geo-json" specific-use="{&#34;type&#34;:&#34;Point&#34;,&#34;coordinates&#34;:[-66.167,0.833]}" xlink:type="simple">0.833°N, 66.167°W</named-content></named-content>, 6 Feb 1985, blacklight on bank of Rio Baria, 140m, W.E. Steiner (1, <named-content xmlns:xlink="http://www.w3.org/1999/xlink" content-type="dwc:institutional_code" xlink:type="simple">USNM</named-content>).</p></tp:treatment-sec><tp:treatment-sec><!--Section generated to contain objects referenced in tp:taxon-treatment.--><fig id="F4" position="float" orientation="portrait"><label>Figures 14–16.</label><caption><p>
          <italic><tp:taxon-name><tp:taxon-name-part taxon-name-part-type="genus">Hydrodessus</tp:taxon-name-part></tp:taxon-name></italic> species. <bold>A</bold> dorsal habitus <bold>B</bold> lateral habitus <bold>C</bold> ventral surfaces <bold>D</bold> male median lobe, right lateral aspect <bold>E</bold> male median lobe, ventral aspect <bold>F</bold> male right lateral lobe, right lateral aspect <bold>14</bold> <italic><tp:taxon-name><tp:taxon-name-part taxon-name-part-type="genus">Hydrodessus</tp:taxon-name-part> <tp:taxon-name-part taxon-name-part-type="species">continuus</tp:taxon-name-part></tp:taxon-name></italic> <bold>15</bold> <italic><tp:taxon-name><tp:taxon-name-part taxon-name-part-type="genus">Hydrodessus</tp:taxon-name-part> <tp:taxon-name-part taxon-name-part-type="species">disjunctus</tp:taxon-name-part></tp:taxon-name></italic> <bold>16</bold> <italic><tp:taxon-name><tp:taxon-name-part taxon-name-part-type="genus">Hydrodessus</tp:taxon-name-part> <tp:taxon-name-part taxon-name-part-type="species">fasciatus</tp:taxon-name-part></tp:taxon-name></italic>. Scale bars = 1.0 mm for <bold>A</bold> and <bold>B</bold> only.</p></caption><graphic xmlns:xlink="http://www.w3.org/1999/xlink" xlink:href="zookeys-580-045-g004.jpg" position="float" orientation="portrait" xlink:type="simple" id="oo_84744.jpg"/></fig><fig id="F12" position="float" orientation="portrait"><label>Figures 42–47.</label><caption><p>
          <italic><tp:taxon-name><tp:taxon-name-part taxon-name-part-type="genus">Hydrodessus</tp:taxon-name-part></tp:taxon-name></italic> species, distributions.</p></caption><graphic xmlns:xlink="http://www.w3.org/1999/xlink" xlink:href="zookeys-580-045-g012.jpg" position="float" orientation="portrait" xlink:type="simple" id="oo_84752.jpg"/></fig></tp:treatment-sec></tp:taxon-treatment>
