# Supplementary material for: Revision of the Neotropical diving beetle genus Hydrodessus J. Balfour-Browne, 1953 (Coleoptera, Dytiscidae, Hydroporinae, Bidessini)
Source: Zookeys. 2016 Apr 12;(580):45–124. doi: 10.3897/zookeys.580.8153 (PMC4829950; doi:10.3897/zookeys.580.8153)
Supplement: XML Treatment for Hydrodessus disjunctus [file zookeys.580.8153-treatment10.xml]

<!DOCTYPE tp:taxon-treatment
  PUBLIC "-//TaxonX//DTD Taxonomic Treatment Publishing DTD v0 20100105//EN" "tax-treatment-NSO.dtd">
<tp:taxon-treatment xmlns:tp="http://www.plazi.org/taxpub"><tp:treatment-meta><kwd-group><label>Taxon classification</label><kwd><named-content content-type="kingdom">Animalia</named-content></kwd><kwd><named-content content-type="order">Coleoptera</named-content></kwd><kwd><named-content content-type="family">Dytiscidae</named-content></kwd></kwd-group><mixed-citation publication-type="journal"><person-group><name><surname>Miller</surname><given-names>Kelly B.</given-names></name></person-group><article-title>Revision of the Neotropical diving beetle genus <italic><tp:taxon-name><tp:taxon-name-part taxon-name-part-type="genus">Hydrodessus</tp:taxon-name-part></tp:taxon-name></italic> J. Balfour-Browne, 1953 (<tp:taxon-name><tp:taxon-name-part taxon-name-part-type="order">Coleoptera</tp:taxon-name-part></tp:taxon-name>, <tp:taxon-name><tp:taxon-name-part taxon-name-part-type="family">Dytiscidae</tp:taxon-name-part></tp:taxon-name>, <tp:taxon-name><tp:taxon-name-part taxon-name-part-type="subfamily">Hydroporinae</tp:taxon-name-part></tp:taxon-name>, <tp:taxon-name><tp:taxon-name-part taxon-name-part-type="tribe">Bidessini</tp:taxon-name-part></tp:taxon-name>)</article-title><source>Zookeys</source><day>12</day><month>4</month><year>2016</year><volume>2016</volume><issue>580</issue><fpage>45</fpage><lpage>124</lpage><pub-id pub-id-type="doi">10.3897/zookeys.580.8153</pub-id></mixed-citation></tp:treatment-meta><tp:nomenclature><tp:taxon-name>
            <tp:taxon-name-part taxon-name-part-type="genus">Hydrodessus</tp:taxon-name-part>
            <tp:taxon-name-part taxon-name-part-type="species">disjunctus</tp:taxon-name-part>
            <object-id xmlns:xlink="http://www.w3.org/1999/xlink" content-type="zoobank" xlink:type="simple">http://zoobank.org/43923C82-FC77-4298-A853-1B0D1237E0A5</object-id>
          </tp:taxon-name><tp:taxon-status xmlns:xlink="http://www.w3.org/1999/xlink" xlink:type="simple">sp. n.</tp:taxon-status><xref ref-type="fig" rid="F4">Figs 15</xref><xref ref-type="fig" rid="F12">, 42</xref><!--PageBreak--></tp:nomenclature><tp:treatment-sec sec-type="Type locality"><title>Type locality.</title><p>Suriname, Sipaliwini District, Tafelberg Summit near Augustus Creek Camp, <named-content xmlns:xlink="http://www.w3.org/1999/xlink" content-type="dwc:verbatimCoordinates" xlink:type="simple"><named-content content-type="geo-json" specific-use="{&#34;type&#34;:&#34;Point&#34;,&#34;coordinates&#34;:[-56.183,3.933]}" xlink:type="simple">3.933°N, 56.183°W</named-content></named-content>.</p><!--PageBreak--></tp:treatment-sec><tp:treatment-sec sec-type="Diagnosis"><title>Diagnosis.</title><p>This species is moderately elongate and dorsally and ventrally nearly concolorous red, without maculae on the elytra (Fig. <xref ref-type="fig" rid="F4">15A</xref>). The elytral apices are not dehiscent (Fig. <xref ref-type="fig" rid="F4">15A</xref>). The lateral elytral carinae extend about 1/4 length of elytron (Fig. <xref ref-type="fig" rid="F4">15B</xref>). The prosternal process is very broad and apically broadly truncate, broadly excavated medially, and slightly broader anteriorly (Fig. <xref ref-type="fig" rid="F4">15C</xref>). The metaventrite carinae are prominent, not medially constricted and posteriorly somewhat divergent, but the posterior apices are located distinctly mediad of the anterior apices of the metacoxal lines (Fig. <xref ref-type="fig" rid="F4">15C</xref>). The male median lobe in lateral aspect is relatively small basally with the apical portion slender, broadly and evenly curved (Fig. <xref ref-type="fig" rid="F4">15D</xref>). The apical portion is slightly constricted subapically, slender and pointed apically (Fig. <xref ref-type="fig" rid="F4">15D</xref>). The median lobe in ventral aspect is bilaterally symmetrical and slightly broadly expanded medially with the apical portion evenly convergent to moderately broadly pointed apex (Fig. <xref ref-type="fig" rid="F4">15E</xref>). The lateral lobe is moderately broad and with the lateral margins subparallel to the obliquely truncate apex which is somewhat, but distinctly, emarginate subapically (Fig. <xref ref-type="fig" rid="F4">15F</xref>). This species is most similar to <italic><tp:taxon-name><tp:taxon-name-part taxon-name-part-type="genus">Hydrodessus</tp:taxon-name-part> <tp:taxon-name-part taxon-name-part-type="species">bimaculatus</tp:taxon-name-part></tp:taxon-name></italic> and <italic><tp:taxon-name><tp:taxon-name-part taxon-name-part-type="genus">Hydrodessus</tp:taxon-name-part> <tp:taxon-name-part taxon-name-part-type="species">biguttatus</tp:taxon-name-part></tp:taxon-name></italic>. From <italic><tp:taxon-name><tp:taxon-name-part taxon-name-part-type="genus">Hydrodessus</tp:taxon-name-part> <tp:taxon-name-part taxon-name-part-type="species">biguttatus</tp:taxon-name-part></tp:taxon-name></italic> it differs in the absence of dehiscent elytral apices and the shape of the male genitalia. From <italic><tp:taxon-name><tp:taxon-name-part taxon-name-part-type="genus">Hydrodessus</tp:taxon-name-part> <tp:taxon-name-part taxon-name-part-type="species">bimaculatus</tp:taxon-name-part></tp:taxon-name></italic> this species differs in size (<italic><tp:taxon-name><tp:taxon-name-part taxon-name-part-type="genus">Hydrodessus</tp:taxon-name-part> <tp:taxon-name-part taxon-name-part-type="species">bimaculatus</tp:taxon-name-part></tp:taxon-name></italic> are longer, <abbrev xmlns:xlink="http://www.w3.org/1999/xlink" xlink:title="total length" xlink:type="simple">TL</abbrev> &gt; 3.5 mm) and the male genitalia are different.</p></tp:treatment-sec><tp:treatment-sec sec-type="Description"><title>Description.</title><p>
            <italic>Measurements</italic>. <abbrev xmlns:xlink="http://www.w3.org/1999/xlink" xlink:title="total length" xlink:type="simple">TL</abbrev> = 2.7–2.8 mm, <abbrev xmlns:xlink="http://www.w3.org/1999/xlink" xlink:title="greatest width across elytra" xlink:type="simple">GW</abbrev> = 1.3–1.4 mm, <abbrev xmlns:xlink="http://www.w3.org/1999/xlink" xlink:title="greatest width of pronotum" xlink:type="simple">PW</abbrev> = 1.1–1.2 mm, <abbrev xmlns:xlink="http://www.w3.org/1999/xlink" xlink:title="greatest width of head" xlink:type="simple">HW</abbrev> = 0.8 mm, <abbrev xmlns:xlink="http://www.w3.org/1999/xlink" xlink:title="distance between eyes" xlink:type="simple">EW</abbrev> = 0.4–0.5 mm, <abbrev xmlns:xlink="http://www.w3.org/1999/xlink" xlink:title="total length" xlink:type="simple">TL</abbrev>/<abbrev xmlns:xlink="http://www.w3.org/1999/xlink" xlink:title="greatest width across elytra" xlink:type="simple">GW</abbrev> = 2.1, <abbrev xmlns:xlink="http://www.w3.org/1999/xlink" xlink:title="greatest width of head" xlink:type="simple">HW</abbrev>/<abbrev xmlns:xlink="http://www.w3.org/1999/xlink" xlink:title="distance between eyes" xlink:type="simple">EW</abbrev> = 1.7. Body elongate, apically pointed, lateral outline distinctly discontinous between pronotum and elytron (Fig. <xref ref-type="fig" rid="F4">15A</xref>).</p><p>
            <italic>Coloration</italic> (Fig. <xref ref-type="fig" rid="F4">15A</xref>). Head and pronotum red to red-orange. Elytra evenly red with apex diffusely yellow (Fig. <xref ref-type="fig" rid="F4">15A</xref>). Antennae and palps red-yellow, antennomeres I–III darker red. Legs yellow-brown, metacoxa red-brown. Venter red, lighter red-yellow on head, prothorax, elytral epipleuron and apex of abdomen.</p><p>
            <italic>Sculpture and structure</italic>. Head broad, anterior clypeal margin broadly rounded, with fine marginal, flattened bead; surface shiny, microreticulate with few sparse punctures; eyes large. Pronotum subcordate, widest near anterior margin (Fig. <xref ref-type="fig" rid="F4">15A</xref>); lateral bead fine and distinct throughout length; surface shiny, covered with very fine, indistinct punctures, laterally somewhat rugose. Elytra elongate, apically pointed (Fig. <xref ref-type="fig" rid="F4">15A</xref>); lateral carina distinctive but short, extending about ¼ length of elytron (Fig. <xref ref-type="fig" rid="F4">15B</xref>); surface shiny with punctures very fine over entire surface, with one moderately impressed longitudinal line on disc. Prosternum medially somewhat swollen, rounded; prosternal process very broad, subquadrate, widest at anterior angles, deeply excavated medially, lateral carinate margins slightly convergent posteriorly, apex broad, broadly truncate (Fig. <xref ref-type="fig" rid="F4">15C</xref>). Metaventrite with anterior process broad, apically broadly rounded, medially flattened; metasternal carinae low and rounded but distinct, extending nearly across metasternum, lines constricted anteriorly, somewhat curved and slightly divergent posteriorly, terminating distinctly mediad of anterior ends of metacoxal lines (Fig. <xref ref-type="fig" rid="F4">15C</xref>); surfaces covered with fine punctures. Legs shiny, most surfaces with very fine, indistinct punctures; metatibia with posteroapical brush of setae distinctive; pro- and mesotibiae narrow; metatrochanter offset, apically rounded; metacoxa covered with <!--PageBreak-->fine punctures; metacoxal lines low and rounded, broadly separated, divergent anteriorly (Fig. <xref ref-type="fig" rid="F4">15C</xref>). Abdomen covered with fine punctures; VI apically broadly pointed.</p><p>
            <italic>Male genitalia</italic>. Median lobe bilaterally symmetrical, in lateral aspect narrow basally, slender and evenly and broadly curved, subapically slightly narrowed and curved to sharply pointed apex (Fig. <xref ref-type="fig" rid="F4">15D</xref>); in ventral aspect moderately narrow, lateral margins broadly curved, apically narrowly rounded (Fig. <xref ref-type="fig" rid="F4">15E</xref>). Lateral lobe broad basally, apically broad and straight, apically obliquely bilobed on dorsal margin, apex with dense fringe of setae (Fig. <xref ref-type="fig" rid="F4">15F</xref>).</p><p>
            <italic>Female genitalia</italic>. Not examined.</p><p>
            <italic>Sexual dimorphism</italic>. Male pro- and mesotarsi I–III more broadly expanded than female and ventrally with several large adhesive setae.</p><p>
            <italic>Variation.</italic> Only two specimens were examined, and no significant variation was discovered.</p></tp:treatment-sec><tp:treatment-sec sec-type="Etymology"><title>Etymology.</title><p>This species is named <italic>disjunctus</italic>, Latin for “separated,” for the distinctive distance separation between the posterior apices of the metaventrite carinae and the anterior apices of the metacoxal lines.</p></tp:treatment-sec><tp:treatment-sec sec-type="Distribution"><title>Distribution.</title><p>This species is known only from the type specimens from the Tafelberg in Sipaliwini District, Suriname (Fig. <xref ref-type="fig" rid="F12">42</xref>).</p></tp:treatment-sec><tp:treatment-sec sec-type="Habitat"><title>Habitat.</title><p>Specimens were collected from “forested creek margins.”</p></tp:treatment-sec><tp:treatment-sec sec-type="Specimens"><title>Specimens.</title><p>The holotype male is in <named-content xmlns:xlink="http://www.w3.org/1999/xlink" content-type="dwc:institutional_code" xlink:type="simple">NZCS</named-content> labeled, “SURINAME: Sipaliwini District <named-content xmlns:xlink="http://www.w3.org/1999/xlink" content-type="dwc:verbatimCoordinates" xlink:type="simple"><named-content content-type="geo-json" specific-use="{&#34;type&#34;:&#34;Point&#34;,&#34;coordinates&#34;:[-56.188333,3.926667]}" xlink:type="simple">N3°55.600', W56°11.300'</named-content></named-content>, 600m CSNR: Tafelberg Summit nr Augustus Creek Camp forested creek margins leg. Short &amp; Bloom: 22.viii.2013 SR13-082202B/ SEMC1080468 KUNHM-ENT [barcode label]/ HOLOTYPE <italic><tp:taxon-name><tp:taxon-name-part taxon-name-part-type="genus">Hydrodessus</tp:taxon-name-part> <tp:taxon-name-part taxon-name-part-type="species">disjunctus</tp:taxon-name-part></tp:taxon-name></italic> Miller, 2016 [red label with black line border].”</p><p>Paratype, 1 total. <bold>Suriname</bold>, Sipaliwini District, Tafelberg Summit near Augustus Creek Camp, <named-content xmlns:xlink="http://www.w3.org/1999/xlink" content-type="dwc:verbatimCoordinates" xlink:type="simple"><named-content content-type="geo-json" specific-use="{&#34;type&#34;:&#34;Point&#34;,&#34;coordinates&#34;:[-56.183,3.933]}" xlink:type="simple">3.933°N, 56.183°W</named-content></named-content>, 22 Aug 2013, forested creek margins, Short and Bloom (1, KUNHM, SEMC1080471).</p></tp:treatment-sec><tp:treatment-sec><!--Section generated to contain objects referenced in tp:taxon-treatment.--><fig id="F4" position="float" orientation="portrait"><label>Figures 14–16.</label><caption><p>
          <italic><tp:taxon-name><tp:taxon-name-part taxon-name-part-type="genus">Hydrodessus</tp:taxon-name-part></tp:taxon-name></italic> species. <bold>A</bold> dorsal habitus <bold>B</bold> lateral habitus <bold>C</bold> ventral surfaces <bold>D</bold> male median lobe, right lateral aspect <bold>E</bold> male median lobe, ventral aspect <bold>F</bold> male right lateral lobe, right lateral aspect <bold>14</bold> <italic><tp:taxon-name><tp:taxon-name-part taxon-name-part-type="genus">Hydrodessus</tp:taxon-name-part> <tp:taxon-name-part taxon-name-part-type="species">continuus</tp:taxon-name-part></tp:taxon-name></italic> <bold>15</bold> <italic><tp:taxon-name><tp:taxon-name-part taxon-name-part-type="genus">Hydrodessus</tp:taxon-name-part> <tp:taxon-name-part taxon-name-part-type="species">disjunctus</tp:taxon-name-part></tp:taxon-name></italic> <bold>16</bold> <italic><tp:taxon-name><tp:taxon-name-part taxon-name-part-type="genus">Hydrodessus</tp:taxon-name-part> <tp:taxon-name-part taxon-name-part-type="species">fasciatus</tp:taxon-name-part></tp:taxon-name></italic>. Scale bars = 1.0 mm for <bold>A</bold> and <bold>B</bold> only.</p></caption><graphic xmlns:xlink="http://www.w3.org/1999/xlink" xlink:href="zookeys-580-045-g004.jpg" position="float" orientation="portrait" xlink:type="simple" id="oo_84744.jpg"/></fig><fig id="F12" position="float" orientation="portrait"><label>Figures 42–47.</label><caption><p>
          <italic><tp:taxon-name><tp:taxon-name-part taxon-name-part-type="genus">Hydrodessus</tp:taxon-name-part></tp:taxon-name></italic> species, distributions.</p></caption><graphic xmlns:xlink="http://www.w3.org/1999/xlink" xlink:href="zookeys-580-045-g012.jpg" position="float" orientation="portrait" xlink:type="simple" id="oo_84752.jpg"/></fig></tp:treatment-sec></tp:taxon-treatment>
