# Supplementary material for: Revision of the Neotropical diving beetle genus Hydrodessus J. Balfour-Browne, 1953 (Coleoptera, Dytiscidae, Hydroporinae, Bidessini)
Source: Zookeys. 2016 Apr 12;(580):45–124. doi: 10.3897/zookeys.580.8153 (PMC4829950; doi:10.3897/zookeys.580.8153)
Supplement: XML Treatment for Hydrodessus fasciatus [file zookeys.580.8153-treatment11.xml]

<!DOCTYPE tp:taxon-treatment
  PUBLIC "-//TaxonX//DTD Taxonomic Treatment Publishing DTD v0 20100105//EN" "tax-treatment-NSO.dtd">
<tp:taxon-treatment xmlns:tp="http://www.plazi.org/taxpub"><tp:treatment-meta><kwd-group><label>Taxon classification</label><kwd><named-content content-type="kingdom">Animalia</named-content></kwd><kwd><named-content content-type="order">Coleoptera</named-content></kwd><kwd><named-content content-type="family">Dytiscidae</named-content></kwd></kwd-group><mixed-citation publication-type="journal"><person-group><name><surname>Miller</surname><given-names>Kelly B.</given-names></name></person-group><article-title>Revision of the Neotropical diving beetle genus <italic><tp:taxon-name><tp:taxon-name-part taxon-name-part-type="genus">Hydrodessus</tp:taxon-name-part></tp:taxon-name></italic> J. Balfour-Browne, 1953 (<tp:taxon-name><tp:taxon-name-part taxon-name-part-type="order">Coleoptera</tp:taxon-name-part></tp:taxon-name>, <tp:taxon-name><tp:taxon-name-part taxon-name-part-type="family">Dytiscidae</tp:taxon-name-part></tp:taxon-name>, <tp:taxon-name><tp:taxon-name-part taxon-name-part-type="subfamily">Hydroporinae</tp:taxon-name-part></tp:taxon-name>, <tp:taxon-name><tp:taxon-name-part taxon-name-part-type="tribe">Bidessini</tp:taxon-name-part></tp:taxon-name>)</article-title><source>Zookeys</source><day>12</day><month>4</month><year>2016</year><volume>2016</volume><issue>580</issue><fpage>45</fpage><lpage>124</lpage><pub-id pub-id-type="doi">10.3897/zookeys.580.8153</pub-id></mixed-citation></tp:treatment-meta><tp:nomenclature><tp:taxon-name>
            <tp:taxon-name-part taxon-name-part-type="genus">Hydrodessus</tp:taxon-name-part>
            <tp:taxon-name-part taxon-name-part-type="species">fasciatus</tp:taxon-name-part>
            <object-id xmlns:xlink="http://www.w3.org/1999/xlink" content-type="zoobank" xlink:type="simple">http://zoobank.org/B8868F1C-B780-43F1-B609-2E909A22238A</object-id>
          </tp:taxon-name><tp:taxon-status xmlns:xlink="http://www.w3.org/1999/xlink" xlink:type="simple">sp. n.</tp:taxon-status><xref ref-type="fig" rid="F4">Figs 16</xref><xref ref-type="fig" rid="F12">, 45</xref></tp:nomenclature><tp:treatment-sec sec-type="Type locality"><title>Type locality.</title><p>Brazil, Rio Gurupi, 12–15km E Caninde-Igarape Coraci.</p></tp:treatment-sec><tp:treatment-sec sec-type="Diagnosis"><title>Diagnosis.</title><p>This species is dorsally dark brown with distinctive, irregular fasciae on the elytra (Fig. <xref ref-type="fig" rid="F4">16A</xref>). The fasciate are somewhat linear-sided making the pale regions subrectangular (Fig. <xref ref-type="fig" rid="F4">16A</xref>). The lateral elytral carina is absent (Fig. <xref ref-type="fig" rid="F4">16B</xref>). The prosternal process is elongate and somewhat slender with the lateral margins subparallel (Fig. <xref ref-type="fig" rid="F4">16C</xref>). The anterior metaventrite process is moderately slender and medially impressed (Fig. <xref ref-type="fig" rid="F4">16C</xref>). The metaventrite carinae are distinct only anteriorly (Fig. <xref ref-type="fig" rid="F4">16C</xref>). The male median lobe in lateral aspect has a small basal region (Fig. <xref ref-type="fig" rid="F4">16D</xref>). The apical portion is evenly curved along the dorsal margin, but thickened subbasally and subapically along the ventral margin (Fig. <xref ref-type="fig" rid="F4">16D</xref>). The apex is elongate, slender and narrowly rounded apically (Fig. <xref ref-type="fig" rid="F4">16D</xref>). In ventral aspect the median lobe is slender, bilaterally asymmetrical and apically narrowly and obliquely rounded (Fig. <xref ref-type="fig" rid="F4">16E</xref>). The lateral lobe is moderately slender and broadly curved to a rounded apex (Fig. <xref ref-type="fig" rid="F4">16F</xref>). The species is perhaps most similar to <italic><tp:taxon-name><tp:taxon-name-part taxon-name-part-type="genus">Hydrodessus</tp:taxon-name-part> <tp:taxon-name-part taxon-name-part-type="species">siolii</tp:taxon-name-part></tp:taxon-name></italic> in body shape and structure, but that species has a different color pattern and the male genitalia are distinctive in each species.</p></tp:treatment-sec><tp:treatment-sec sec-type="Description"><title>Description.</title><p>
            <italic>Measurements</italic>. <abbrev xmlns:xlink="http://www.w3.org/1999/xlink" xlink:title="total length" xlink:type="simple">TL</abbrev> = 2.7–2.8 mm, <abbrev xmlns:xlink="http://www.w3.org/1999/xlink" xlink:title="greatest width across elytra" xlink:type="simple">GW</abbrev> = 1.3 mm, <abbrev xmlns:xlink="http://www.w3.org/1999/xlink" xlink:title="greatest width of pronotum" xlink:type="simple">PW</abbrev> = 1.0–1.1 mm, <abbrev xmlns:xlink="http://www.w3.org/1999/xlink" xlink:title="greatest width of head" xlink:type="simple">HW</abbrev> = 0.8–0.9 mm, <abbrev xmlns:xlink="http://www.w3.org/1999/xlink" xlink:title="distance between eyes" xlink:type="simple">EW</abbrev> = 0.4 mm, <abbrev xmlns:xlink="http://www.w3.org/1999/xlink" xlink:title="total length" xlink:type="simple">TL</abbrev>/<abbrev xmlns:xlink="http://www.w3.org/1999/xlink" xlink:title="greatest width across elytra" xlink:type="simple">GW</abbrev> = 2.1–2.2, <abbrev xmlns:xlink="http://www.w3.org/1999/xlink" xlink:title="greatest width of head" xlink:type="simple">HW</abbrev>/<abbrev xmlns:xlink="http://www.w3.org/1999/xlink" xlink:title="distance between eyes" xlink:type="simple">EW</abbrev> = 1.9–2.1. Body shape slender, elongate, apically pointed, lateral margins distinctly discontinuous between pronotum and elytron (Fig. <xref ref-type="fig" rid="F4">16A</xref>).</p><p>
            <italic>Coloration</italic> (Fig. <xref ref-type="fig" rid="F4">16A</xref>). Head and pronotum yellow-brown. Elytra fasciate, with longitudinal yellow maculae on red-brown background (Fig. <xref ref-type="fig" rid="F4">16A</xref>). Antennae and palpi yellow. Legs yellow brown. Ventral surfaces yello-brown, lighter on elytral epipleuron and apex of abdomen.</p><p>
            <italic>Sculpture and structure</italic>. Head moderately elongate, anterior clypeal margin broadly rounded; surface covered with few, sparse, fine punctures; eyes large. Pronotum subcordate, widest slightly anterior to middle; lateral bead fine; surface shiny with distinctive, moderately dense punctures. Elytra elongate, lateral margins subparallel in anterior 2/3 (Fig. <xref ref-type="fig" rid="F4">16A</xref>); lateral carina absent (Fig. <xref ref-type="fig" rid="F4">16B</xref>); surface similar to pronotum. Prosternum medially tectiform and setose; prosternal process elongate, slender, lateral margins subparallel, widest medially, longitudinally impressed, apex rounded (Fig. <xref ref-type="fig" rid="F4">16C</xref>). Metaventrite with anterior process short, slender, longitudinally impressed, apex narrowly rounded; metaventrite carina present mainly anteriorly along process, closely approximated, absent posteriorly (Fig. <xref ref-type="fig" rid="F4">16C</xref>); other surfaces sparsely punctate. Legs shiny, relatively impunctate; pro- and mesotibiae moderately broad; metatrochanter distinctly offset, apex rounded; metatibia with posteroapical brush of setae distinctive; metacoxa shiny and sparsely punctate; metacoxal lines broadly separated, anteriorly divergent (Fig. <xref ref-type="fig" rid="F4">16C</xref>). Abdomen shiny, sparsely punctate; ventrite VI apically somewhat narrowly rounded.</p><p>
            <italic>Male genitalia</italic>. Median lobe bilaterally slightly asymmetrical, in lateral aspect broadly curved, distinctly expanded in two places along ventral margin, submedially and subapically, apex narrowed to pointed apex (Fig. <xref ref-type="fig" rid="F4">16D</xref>); in ventral aspect narrow, lateral margins unevenly convergent to asymmetrical apex which is slightly curved to right (Fig. <xref ref-type="fig" rid="F4">16E</xref>). Lateral lobe moderately broad basally, elongate slender apically to rounded apex, with series of setae along apical margin (Fig. <xref ref-type="fig" rid="F4">16F</xref>).</p><p>
            <italic>Female genitalia</italic>. Not examined.</p><p>
            <italic>Sexual dimorphism</italic>. Male pro- and mesotarsi I–III only slightly more broadly expanded than female and ventrally with several large adhesive setae.</p><p>
            <italic>Variation</italic>. Very little variation was examined in the few specimens examined.</p></tp:treatment-sec><tp:treatment-sec sec-type="Etymology"><title>Etymology.</title><p>This species is named <italic>fasciatus</italic>, Latin for “striped,” for the fasciate color pattern on the elytra.</p></tp:treatment-sec><tp:treatment-sec sec-type="Distribution"><title>Distribution.</title><p>
            <italic><tp:taxon-name><tp:taxon-name-part taxon-name-part-type="genus">Hydrodessus</tp:taxon-name-part> <tp:taxon-name-part taxon-name-part-type="species">fasciatus</tp:taxon-name-part></tp:taxon-name></italic> is known only from the type locality in Pará, Brazil (Fig. <xref ref-type="fig" rid="F12">45</xref>).</p></tp:treatment-sec><tp:treatment-sec sec-type="Habitat"><title>Habitat.</title><p>Nothing is known of the natural history of this species.</p><!--PageBreak--></tp:treatment-sec><tp:treatment-sec sec-type="Specimens"><title>Specimens.</title><p>The holotype male is in <named-content xmlns:xlink="http://www.w3.org/1999/xlink" content-type="dwc:institutional_code" xlink:type="simple">FSCA</named-content> labeled, “BRASIL:Para Rio Gurupi 12–15 km e. Caninde-Igarape Coraci xii.19.1965 #12 Borys Malkin/ <italic><tp:taxon-name><tp:taxon-name-part taxon-name-part-type="genus">Hydrodessus</tp:taxon-name-part> <tp:taxon-name-part taxon-name-part-type="species">fasciatus</tp:taxon-name-part></tp:taxon-name></italic> Miller, 2016 [red label with black line border].”</p><p>Paratypes, 2 total. <bold>Brazil</bold>, Rio Gurupi 12–15 km E Caninde-Igarape Coraci, 19 Dec 1965, B. Malkin (2, <named-content xmlns:xlink="http://www.w3.org/1999/xlink" content-type="dwc:institutional_code" xlink:type="simple">FSCA</named-content>).</p></tp:treatment-sec><tp:treatment-sec><!--Section generated to contain objects referenced in tp:taxon-treatment.--><fig id="F4" position="float" orientation="portrait"><label>Figures 14–16.</label><caption><p>
          <italic><tp:taxon-name><tp:taxon-name-part taxon-name-part-type="genus">Hydrodessus</tp:taxon-name-part></tp:taxon-name></italic> species. <bold>A</bold> dorsal habitus <bold>B</bold> lateral habitus <bold>C</bold> ventral surfaces <bold>D</bold> male median lobe, right lateral aspect <bold>E</bold> male median lobe, ventral aspect <bold>F</bold> male right lateral lobe, right lateral aspect <bold>14</bold> <italic><tp:taxon-name><tp:taxon-name-part taxon-name-part-type="genus">Hydrodessus</tp:taxon-name-part> <tp:taxon-name-part taxon-name-part-type="species">continuus</tp:taxon-name-part></tp:taxon-name></italic> <bold>15</bold> <italic><tp:taxon-name><tp:taxon-name-part taxon-name-part-type="genus">Hydrodessus</tp:taxon-name-part> <tp:taxon-name-part taxon-name-part-type="species">disjunctus</tp:taxon-name-part></tp:taxon-name></italic> <bold>16</bold> <italic><tp:taxon-name><tp:taxon-name-part taxon-name-part-type="genus">Hydrodessus</tp:taxon-name-part> <tp:taxon-name-part taxon-name-part-type="species">fasciatus</tp:taxon-name-part></tp:taxon-name></italic>. Scale bars = 1.0 mm for <bold>A</bold> and <bold>B</bold> only.</p></caption><graphic xmlns:xlink="http://www.w3.org/1999/xlink" xlink:href="zookeys-580-045-g004.jpg" position="float" orientation="portrait" xlink:type="simple" id="oo_84744.jpg"/></fig><fig id="F12" position="float" orientation="portrait"><label>Figures 42–47.</label><caption><p>
          <italic><tp:taxon-name><tp:taxon-name-part taxon-name-part-type="genus">Hydrodessus</tp:taxon-name-part></tp:taxon-name></italic> species, distributions.</p></caption><graphic xmlns:xlink="http://www.w3.org/1999/xlink" xlink:href="zookeys-580-045-g012.jpg" position="float" orientation="portrait" xlink:type="simple" id="oo_84752.jpg"/></fig></tp:treatment-sec></tp:taxon-treatment>
