# Supplementary material for: Revision of the Neotropical diving beetle genus Hydrodessus J. Balfour-Browne, 1953 (Coleoptera, Dytiscidae, Hydroporinae, Bidessini)
Source: Zookeys. 2016 Apr 12;(580):45–124. doi: 10.3897/zookeys.580.8153 (PMC4829950; doi:10.3897/zookeys.580.8153)
Supplement: XML Treatment for Hydrodessus imparilis [file zookeys.580.8153-treatment12.xml]

<!DOCTYPE tp:taxon-treatment
  PUBLIC "-//TaxonX//DTD Taxonomic Treatment Publishing DTD v0 20100105//EN" "tax-treatment-NSO.dtd">
<tp:taxon-treatment xmlns:tp="http://www.plazi.org/taxpub"><tp:treatment-meta><kwd-group><label>Taxon classification</label><kwd><named-content content-type="kingdom">Animalia</named-content></kwd><kwd><named-content content-type="order">Coleoptera</named-content></kwd><kwd><named-content content-type="family">Dytiscidae</named-content></kwd></kwd-group><mixed-citation publication-type="journal"><person-group><name><surname>Miller</surname><given-names>Kelly B.</given-names></name></person-group><article-title>Revision of the Neotropical diving beetle genus <italic><tp:taxon-name><tp:taxon-name-part taxon-name-part-type="genus">Hydrodessus</tp:taxon-name-part></tp:taxon-name></italic> J. Balfour-Browne, 1953 (<tp:taxon-name><tp:taxon-name-part taxon-name-part-type="order">Coleoptera</tp:taxon-name-part></tp:taxon-name>, <tp:taxon-name><tp:taxon-name-part taxon-name-part-type="family">Dytiscidae</tp:taxon-name-part></tp:taxon-name>, <tp:taxon-name><tp:taxon-name-part taxon-name-part-type="subfamily">Hydroporinae</tp:taxon-name-part></tp:taxon-name>, <tp:taxon-name><tp:taxon-name-part taxon-name-part-type="tribe">Bidessini</tp:taxon-name-part></tp:taxon-name>)</article-title><source>Zookeys</source><day>12</day><month>4</month><year>2016</year><volume>2016</volume><issue>580</issue><fpage>45</fpage><lpage>124</lpage><pub-id pub-id-type="doi">10.3897/zookeys.580.8153</pub-id></mixed-citation></tp:treatment-meta><tp:nomenclature><tp:taxon-name>
            <tp:taxon-name-part taxon-name-part-type="genus">Hydrodessus</tp:taxon-name-part>
            <tp:taxon-name-part taxon-name-part-type="species">imparilis</tp:taxon-name-part>
            <object-id xmlns:xlink="http://www.w3.org/1999/xlink" content-type="zoobank" xlink:type="simple">http://zoobank.org/B59FC24E-178C-49E1-ACAF-8B20769CA19E</object-id>
          </tp:taxon-name><tp:taxon-status xmlns:xlink="http://www.w3.org/1999/xlink" xlink:type="simple">sp. n.</tp:taxon-status><xref ref-type="fig" rid="F5">Figs 17</xref><xref ref-type="fig" rid="F12">, 42</xref><!--PageBreak--></tp:nomenclature><tp:treatment-sec sec-type="Type locality"><title>Type locality.</title><p>Ecuador, Provincia de Napo, Limococha on Rio Napo, <named-content xmlns:xlink="http://www.w3.org/1999/xlink" content-type="dwc:verbatimCoordinates" xlink:type="simple"><named-content content-type="geo-json" specific-use="{&#34;type&#34;:&#34;Point&#34;,&#34;coordinates&#34;:[-78.111,-0.737]}" xlink:type="simple">0.737°S 78.111°W</named-content></named-content>.</p></tp:treatment-sec><tp:treatment-sec sec-type="Diagnosis"><title>Diagnosis.</title><p>This species is dorsally largely red with the pronotum orange and the elytral apex, lateral margins, and a moderately well-defined macula at about 2/3 length of elytron (Fig. <xref ref-type="fig" rid="F5">17A</xref>). The lateral margin is more broadly orange near the humeral angle (Fig. <xref ref-type="fig" rid="F5">17A</xref>). Also, there are very weakly-defined longitudinal fasciae indistinctly present on the anterior half of the elytron (Fig. <xref ref-type="fig" rid="F5">17A</xref>). The prosternal process has well-developed lateral lobes anteriorly (Fig. <xref ref-type="fig" rid="F4">16C</xref>). The metaventrite carinae are together strongly constricted immediately posterad to the metaventral process and are strongly divergent posteriorly (Fig. <xref ref-type="fig" rid="F4">16C</xref>). The male median lobe is elongate triangular basally with a sharp bend at base of apical portion (Fig. <xref ref-type="fig" rid="F4">16D</xref>). The apical portion is slender and weakly curved to near apex which is very slender and distinctly sinuate with the apex sharply pointed (Fig. <xref ref-type="fig" rid="F4">16D</xref>). The median lobe in ventral aspect is subparallel but bilaterally asymmetrical with the apex obliquely truncate (Fig. <xref ref-type="fig" rid="F4">16E</xref>). The lateral lobe is broadly triangular with the apex obliquely truncate (Fig. <xref ref-type="fig" rid="F4">16F</xref>). There are two series of setae, apically and along the dorsal margin (Fig. <xref ref-type="fig" rid="F4">16F</xref>).</p></tp:treatment-sec><tp:treatment-sec sec-type="Description"><title>Description.</title><p>
            <italic>Measurements</italic>. <abbrev xmlns:xlink="http://www.w3.org/1999/xlink" xlink:title="total length" xlink:type="simple">TL</abbrev> = 2.9 mm, <abbrev xmlns:xlink="http://www.w3.org/1999/xlink" xlink:title="greatest width across elytra" xlink:type="simple">GW</abbrev> = 1.3 mm, <abbrev xmlns:xlink="http://www.w3.org/1999/xlink" xlink:title="greatest width of pronotum" xlink:type="simple">PW</abbrev> = 1.1 mm, <abbrev xmlns:xlink="http://www.w3.org/1999/xlink" xlink:title="greatest width of head" xlink:type="simple">HW</abbrev> = 0.8 mm, <abbrev xmlns:xlink="http://www.w3.org/1999/xlink" xlink:title="distance between eyes" xlink:type="simple">EW</abbrev> = 0.5 mm, <abbrev xmlns:xlink="http://www.w3.org/1999/xlink" xlink:title="total length" xlink:type="simple">TL</abbrev>/<abbrev xmlns:xlink="http://www.w3.org/1999/xlink" xlink:title="greatest width across elytra" xlink:type="simple">GW</abbrev> = 2.2, <abbrev xmlns:xlink="http://www.w3.org/1999/xlink" xlink:title="greatest width of head" xlink:type="simple">HW</abbrev>/<abbrev xmlns:xlink="http://www.w3.org/1999/xlink" xlink:title="distance between eyes" xlink:type="simple">EW</abbrev> = 1.6. Body shape elongate, narrow, apically pointed, lateral margins slightly, evenly discontinuous between pronotum and elytron (Fig. <xref ref-type="fig" rid="F4">16A</xref>).</p><p>
            <italic>Coloration</italic> (Fig. <xref ref-type="fig" rid="F4">16A</xref>). Head yellow-red. Pronotum yellow. Elytra yellow-red, with diffuse, small yellow maculae anterolaterally and apicomedially and apex yellow (Fig. <xref ref-type="fig" rid="F4">16A</xref>). Antennae, palpi and legs yellow. Venter red-brown, lighter on epipleuron.</p><p>
            <italic>Sculpture and structure</italic>. Head broad, anterior clypeal margin broadly rounded; surface shiny with many fine punctures throughout; eyes small. Pronotum narrow, widest at posterior margins, lateral margins weakly curved (Fig. <xref ref-type="fig" rid="F4">16A</xref>); lateral bead very fine; surface medially similar to head, laterally shiny, irregularly rugulose. Elytra elongate, apically pointed, laterally very broadly curved (Fig. <xref ref-type="fig" rid="F4">16A</xref>); lateral carina distinctive, but very short, about 1/8 length of elytra (Fig. <xref ref-type="fig" rid="F4">16B</xref>); surface covereed with fine punctation. Prosternum medially slightly tectiform, setose; prosternal process moderately broad, widest at anterior lateral lobes, lateral margins slightly converging to rounded, thickened apex, with prominent lateral carinae and medial, longitudinally impressed <!--PageBreak-->area (Fig. <xref ref-type="fig" rid="F4">16C</xref>). Legs with surfaces covered with fine punctation; pro- and mesotibiae broad; metatibia with posteroapical brush of setae distinctive; metatrochanter slightly offset, apex slightly flattened and narrowly rounded; metacoxa covered with fine punc<!--PageBreak-->tation; metacoxal lines moderately separated, evenly divergent anteriorly (Fig. <xref ref-type="fig" rid="F4">16C</xref>). Abdomen covered with fine punctures; ventrite VI apically rounded.</p><p>
            <italic>Male genitalia</italic>. Median lobe bilaterally asymmetrical, in lateral aspect with basal region elongate subtriangular, abruptly curved medially, slightly curved in apical half, gradually expanded along ventral margin, apically sinuate with apex abruptly narrowed and apex pointed (Fig. <xref ref-type="fig" rid="F4">16D</xref>); in ventral narrow basally, lateral margins broadly curved, left margin more strongly curved, apex obliquely truncate (Fig. <xref ref-type="fig" rid="F4">16E</xref>). Lateral lobe broad, ventral margin broadly curved, dorsal margin slightly curved, apically narrowed with apex obliquely subtruncate, apex with series of setae and dorsal margin with medial series of setae (Fig. <xref ref-type="fig" rid="F4">16F</xref>).</p><p>
            <italic>Female genitalia</italic>. Not examined.</p><p>
            <italic>Sexual dimorphism</italic>. Female not examined.</p><p>
            <italic>Variation</italic>. Only a single specimens of this species was examined.</p></tp:treatment-sec><tp:treatment-sec sec-type="Etymology"><title>Etymology.</title><p>This species is named <italic>imparilis</italic>, Latin for “unequal,” for the the bilaterally asymmetrical male median lobe.</p></tp:treatment-sec><tp:treatment-sec sec-type="Distribution"><title>Distribution.</title><p>This species is known only from the type locality in Provincia de Napo, Ecuador (Fig. <xref ref-type="fig" rid="F12">42</xref>).</p></tp:treatment-sec><tp:treatment-sec sec-type="Habitat"><title>Habitat.</title><p>The single known specimen was collected at a black light.</p></tp:treatment-sec><tp:treatment-sec sec-type="Specimens"><title>Specimens.</title><p>The male holotype is in <named-content xmlns:xlink="http://www.w3.org/1999/xlink" content-type="dwc:institutional_code" xlink:type="simple">FSCA</named-content> labeled, “ECUADOR Napo Prov. Limococha On Rio Nap BLT 10.xi.1974 BADrummond III/ <italic><tp:taxon-name><tp:taxon-name-part taxon-name-part-type="genus">Hydrodessus</tp:taxon-name-part> <tp:taxon-name-part taxon-name-part-type="species">imparilis</tp:taxon-name-part></tp:taxon-name></italic> Miller, 2016 [red label with black line border].”</p></tp:treatment-sec><tp:treatment-sec><!--Section generated to contain objects referenced in tp:taxon-treatment.--><fig id="F5" position="float" orientation="portrait"><label>Figures 17–19.</label><caption><p>
          <italic><tp:taxon-name><tp:taxon-name-part taxon-name-part-type="genus">Hydrodessus</tp:taxon-name-part></tp:taxon-name></italic> species. <bold>A</bold> dorsal habitus <bold>B</bold> lateral habitus <bold>C</bold> ventral surfaces <bold>D</bold> male median lobe, right lateral aspect <bold>E</bold> male median lobe, ventral aspect <bold>F</bold> male right lateral lobe, right lateral aspect <bold>17</bold> <italic><tp:taxon-name><tp:taxon-name-part taxon-name-part-type="genus">Hydrodessus</tp:taxon-name-part> <tp:taxon-name-part taxon-name-part-type="species">imparilis</tp:taxon-name-part></tp:taxon-name></italic> <bold>18</bold> <italic><tp:taxon-name><tp:taxon-name-part taxon-name-part-type="genus">Hydrodessus</tp:taxon-name-part> <tp:taxon-name-part taxon-name-part-type="species">jethoeae</tp:taxon-name-part></tp:taxon-name></italic> <bold>19</bold> <italic><tp:taxon-name><tp:taxon-name-part taxon-name-part-type="genus">Hydrodessus</tp:taxon-name-part> <tp:taxon-name-part taxon-name-part-type="species">keithi</tp:taxon-name-part></tp:taxon-name></italic> <bold>A1</bold> male <bold>A2</bold> female. Scale bars = 1.0 mm for <bold>A</bold> and <bold>B</bold> only.</p></caption><graphic xmlns:xlink="http://www.w3.org/1999/xlink" xlink:href="zookeys-580-045-g005.jpg" position="float" orientation="portrait" xlink:type="simple" id="oo_84745.jpg"/></fig><fig id="F12" position="float" orientation="portrait"><label>Figures 42–47.</label><caption><p>
          <italic><tp:taxon-name><tp:taxon-name-part taxon-name-part-type="genus">Hydrodessus</tp:taxon-name-part></tp:taxon-name></italic> species, distributions.</p></caption><graphic xmlns:xlink="http://www.w3.org/1999/xlink" xlink:href="zookeys-580-045-g012.jpg" position="float" orientation="portrait" xlink:type="simple" id="oo_84752.jpg"/></fig><fig id="F4" position="float" orientation="portrait"><label>Figures 14–16.</label><caption><p>
          <italic><tp:taxon-name><tp:taxon-name-part taxon-name-part-type="genus">Hydrodessus</tp:taxon-name-part></tp:taxon-name></italic> species. <bold>A</bold> dorsal habitus <bold>B</bold> lateral habitus <bold>C</bold> ventral surfaces <bold>D</bold> male median lobe, right lateral aspect <bold>E</bold> male median lobe, ventral aspect <bold>F</bold> male right lateral lobe, right lateral aspect <bold>14</bold> <italic><tp:taxon-name><tp:taxon-name-part taxon-name-part-type="genus">Hydrodessus</tp:taxon-name-part> <tp:taxon-name-part taxon-name-part-type="species">continuus</tp:taxon-name-part></tp:taxon-name></italic> <bold>15</bold> <italic><tp:taxon-name><tp:taxon-name-part taxon-name-part-type="genus">Hydrodessus</tp:taxon-name-part> <tp:taxon-name-part taxon-name-part-type="species">disjunctus</tp:taxon-name-part></tp:taxon-name></italic> <bold>16</bold> <italic><tp:taxon-name><tp:taxon-name-part taxon-name-part-type="genus">Hydrodessus</tp:taxon-name-part> <tp:taxon-name-part taxon-name-part-type="species">fasciatus</tp:taxon-name-part></tp:taxon-name></italic>. Scale bars = 1.0 mm for <bold>A</bold> and <bold>B</bold> only.</p></caption><graphic xmlns:xlink="http://www.w3.org/1999/xlink" xlink:href="zookeys-580-045-g004.jpg" position="float" orientation="portrait" xlink:type="simple" id="oo_84744.jpg"/></fig></tp:treatment-sec></tp:taxon-treatment>
