# Supplementary material for: Revision of the Neotropical diving beetle genus Hydrodessus J. Balfour-Browne, 1953 (Coleoptera, Dytiscidae, Hydroporinae, Bidessini)
Source: Zookeys. 2016 Apr 12;(580):45–124. doi: 10.3897/zookeys.580.8153 (PMC4829950; doi:10.3897/zookeys.580.8153)
Supplement: XML Treatment for Hydrodessus jethoeae [file zookeys.580.8153-treatment13.xml]

<!DOCTYPE tp:taxon-treatment
  PUBLIC "-//TaxonX//DTD Taxonomic Treatment Publishing DTD v0 20100105//EN" "tax-treatment-NSO.dtd">
<tp:taxon-treatment xmlns:tp="http://www.plazi.org/taxpub"><tp:treatment-meta><kwd-group><label>Taxon classification</label><kwd><named-content content-type="kingdom">Animalia</named-content></kwd><kwd><named-content content-type="order">Coleoptera</named-content></kwd><kwd><named-content content-type="family">Dytiscidae</named-content></kwd></kwd-group><mixed-citation publication-type="journal"><person-group><name><surname>Miller</surname><given-names>Kelly B.</given-names></name></person-group><article-title>Revision of the Neotropical diving beetle genus <italic><tp:taxon-name><tp:taxon-name-part taxon-name-part-type="genus">Hydrodessus</tp:taxon-name-part></tp:taxon-name></italic> J. Balfour-Browne, 1953 (<tp:taxon-name><tp:taxon-name-part taxon-name-part-type="order">Coleoptera</tp:taxon-name-part></tp:taxon-name>, <tp:taxon-name><tp:taxon-name-part taxon-name-part-type="family">Dytiscidae</tp:taxon-name-part></tp:taxon-name>, <tp:taxon-name><tp:taxon-name-part taxon-name-part-type="subfamily">Hydroporinae</tp:taxon-name-part></tp:taxon-name>, <tp:taxon-name><tp:taxon-name-part taxon-name-part-type="tribe">Bidessini</tp:taxon-name-part></tp:taxon-name>)</article-title><source>Zookeys</source><day>12</day><month>4</month><year>2016</year><volume>2016</volume><issue>580</issue><fpage>45</fpage><lpage>124</lpage><pub-id pub-id-type="doi">10.3897/zookeys.580.8153</pub-id></mixed-citation></tp:treatment-meta><tp:nomenclature><tp:taxon-name>
            <tp:taxon-name-part taxon-name-part-type="genus">Hydrodessus</tp:taxon-name-part>
            <tp:taxon-name-part taxon-name-part-type="species">jethoeae</tp:taxon-name-part>
          </tp:taxon-name><tp:taxon-authority>Makhan, 1994: 119</tp:taxon-authority><xref ref-type="fig" rid="F5">Figs 18</xref><xref ref-type="fig" rid="F12">, 42</xref><tp:nomenclature-citation-list><tp:nomenclature-citation><tp:taxon-name><tp:taxon-name-part taxon-name-part-type="genus">Hydrodessus</tp:taxon-name-part> <tp:taxon-name-part taxon-name-part-type="species">jethoeae</tp:taxon-name-part></tp:taxon-name><comment> Makhan, 1994: 119; <xref ref-type="bibr" rid="B9">Nilsson 2001</xref>: 236.</comment></tp:nomenclature-citation></tp:nomenclature-citation-list></tp:nomenclature><tp:treatment-sec sec-type="Type locality"><title>Type locality.</title><p>Surinam, District Brokopondo, Brownsweg.</p></tp:treatment-sec><tp:treatment-sec sec-type="Diagnosis"><title>Diagnosis.</title><p>
            <italic><tp:taxon-name><tp:taxon-name-part taxon-name-part-type="genus">Hydrodessus</tp:taxon-name-part> <tp:taxon-name-part taxon-name-part-type="species">jethoeae</tp:taxon-name-part></tp:taxon-name></italic> is not particularly similar to any other species. Specimens are elongate and posteriorly attenuate (Fig. <xref ref-type="fig" rid="F5">18A</xref>). The dorsal surface is vaguely fasciate with variegations of yellow, brown and dark brown (Fig. <xref ref-type="fig" rid="F5">18A</xref>). The lateral elytral carina is elongate, extending about 1/2 length of the elytron (Fig. <xref ref-type="fig" rid="F5">18B</xref>). The prosternal process has distinctive lateral lobes anteriorly and is posteriorly abruptly narrowed (Fig. <xref ref-type="fig" rid="F5">18C</xref>). The metaventrite carinae are distinctive, extending across the metaventrite (Fig. <xref ref-type="fig" rid="F5">18C</xref>). They are slightly constricted anteriorly and moderately divergent posteriorly (Fig. <xref ref-type="fig" rid="F5">18C</xref>).</p></tp:treatment-sec><tp:treatment-sec sec-type="Description"><title>Description.</title><p>
            <italic>Measurements</italic>. <abbrev xmlns:xlink="http://www.w3.org/1999/xlink" xlink:title="total length" xlink:type="simple">TL</abbrev> = 2.9–3.0 mm, <abbrev xmlns:xlink="http://www.w3.org/1999/xlink" xlink:title="greatest width across elytra" xlink:type="simple">GW</abbrev> = 1.5 mm, <abbrev xmlns:xlink="http://www.w3.org/1999/xlink" xlink:title="greatest width of pronotum" xlink:type="simple">PW</abbrev> = 1.4 mm, <abbrev xmlns:xlink="http://www.w3.org/1999/xlink" xlink:title="greatest width of head" xlink:type="simple">HW</abbrev> = 1.2–1.3 mm, <abbrev xmlns:xlink="http://www.w3.org/1999/xlink" xlink:title="distance between eyes" xlink:type="simple">EW</abbrev> = 0.9 mm, <abbrev xmlns:xlink="http://www.w3.org/1999/xlink" xlink:title="total length" xlink:type="simple">TL</abbrev>/<abbrev xmlns:xlink="http://www.w3.org/1999/xlink" xlink:title="greatest width across elytra" xlink:type="simple">GW</abbrev> = 2.0, <abbrev xmlns:xlink="http://www.w3.org/1999/xlink" xlink:title="greatest width of head" xlink:type="simple">HW</abbrev>/<abbrev xmlns:xlink="http://www.w3.org/1999/xlink" xlink:title="distance between eyes" xlink:type="simple">EW</abbrev> = 1.7. Body elongate, apically attenuated, very narrowly rounded, lateral margin discontinuous between pronotum and elytron (Fig. <xref ref-type="fig" rid="F5">18A</xref>).</p><p>
            <italic>Coloration</italic> (Fig. <xref ref-type="fig" rid="F5">18A</xref>). Head and pronotum yellow-orange. Elytra orange with diffuse pale areas anterolaterally, mediolaterally, subapically and in broad V-shape at apex, also with diffuse, dark brown areas laterally and around subapical pale region. Antennae, palpi and legs yellow. Venter yellow, dark on some sutures, especially basal abdominal sutures.</p><p>
            <italic>Sculpture and structure</italic>. Head broad, anterior clypeal margin broadly curved; surface shiny with many minute punctures; eyes large. Pronotum cordate, widest near anterior margin (Fig. <xref ref-type="fig" rid="F5">18A</xref>); lateral bead fine, somewhat obscured posteriorly; surface shiny, covered with fine punctures. Elytra elongate, apically strongly narrowed (Fig. <xref ref-type="fig" rid="F5">18A</xref>); lateral carina distinctive anteriorly, extending to about ½ length of elytron, but becoming lower and more rounded posteriorly (Fig. <xref ref-type="fig" rid="F5">18B</xref>); surface shiny, covered with fine punctures. Prosternum medially rounded and setose; prosternal process relatively slender, widest at anterior laterally expanded lobes, posteriorly abruptly narrowed, then margins subparallel to rounded apex, lateral margins strongly carinate, longitudinally strongly excavated (Fig. <xref ref-type="fig" rid="F5">18C</xref>). Metaventrite with anterior process slender, anteriorly rounded, longitudinally somewhat excavated (Fig. <xref ref-type="fig" rid="F5">18C</xref>); metasternal carinae closely approximated anteriorly, divergent but not broadly, posteriorly extending to posterior margin of metaventrite near anterior ends of metacoxal lines (Fig. <xref ref-type="fig" rid="F5">18C</xref>); surface covered with fine punctation. Legs with surfaces covered with fine punctation; pro- and mesotibiae moderately broad; metatrochanter strongly offset and apically rounded; metatibia with posteroapical brush of setae; metacoxa covered with fine punctation; metacoxal lines approximated, parallel (Fig. <xref ref-type="fig" rid="F5">18C</xref>). Abdominal ventrites covered with fine punctation; VI apically broadly rounded.</p><p>
            <italic>Male genitalia</italic>. Median lobe of type broken, lateral lobes absent. Median lobe in lateral aspect slender, curved basally, slightly curved through apical portion, apex slender and slightly recurved and deflexed, apically finely rounded (Fig. <xref ref-type="fig" rid="F5">18D</xref>); in ventral aspect slender, lateral margins slightly convergent, apex rounded (Fig. <xref ref-type="fig" rid="F5">18E</xref>).</p><p>
            <italic>Female genitalia</italic>. Not examined.</p><p>
            <italic>Sexual dimorphism</italic>. None examined.</p><p>
            <italic>Variation</italic>. Among the three specimens examined there is some minor variation in extent and pattern of coloration on the elytron.</p></tp:treatment-sec><tp:treatment-sec sec-type="Distribution"><title>Distribution.</title><p>In addition to the type locality in Brokopondo District, Suriname, this species is known from two sites, one in Bolivar State, Venezuela and another in Sipaliwini District, Suriname (Fig. <xref ref-type="fig" rid="F12">42</xref>).</p></tp:treatment-sec><tp:treatment-sec sec-type="Habitat"><title>Habitat.</title><p>
            <italic><tp:taxon-name><tp:taxon-name-part taxon-name-part-type="genus">Hydrodessus</tp:taxon-name-part> <tp:taxon-name-part taxon-name-part-type="species">jethoeae</tp:taxon-name-part></tp:taxon-name></italic> has been collected from a river margin and at a UV light.</p></tp:treatment-sec><tp:treatment-sec sec-type="Discussion"><title>Discussion.</title><p>The type specimen had been dissected for examination in this study, and the base of the male median lobe and the lateral lobes were damaged and could not be illustrated. Other than the male type specimen, only two female specimens are known for this species, they are very similar to each other and distinct from all other species. They were also collected quite some distance from each other. Despite the lack of knowledge of males, it seems likely that future association of specimens with this species will not be problematic.</p></tp:treatment-sec><tp:treatment-sec sec-type="Specimens"><title>Specimens.</title><p>Holotype: ♂ in <named-content xmlns:xlink="http://www.w3.org/1999/xlink" content-type="dwc:institutional_code" xlink:type="simple">RMNH</named-content> labeled, “Suriname District Brokopondo Brownsweg 7.8.1984 leg. D.Makhan/ <tp:taxon-name><tp:taxon-name-part taxon-name-part-type="genus">Hydrodessus</tp:taxon-name-part> <tp:taxon-name-part taxon-name-part-type="species">jethoeae</tp:taxon-name-part></tp:taxon-name> det. D. <xref ref-type="bibr" rid="B5">Makhan 1994</xref>/ Holotype [red label].”</p><!--PageBreak--><p>
            <bold>Suriname</bold>; Sipaliwini District, Camp 1, on Juari River, <named-content xmlns:xlink="http://www.w3.org/1999/xlink" content-type="dwc:verbatimCoordinates" xlink:type="simple"><named-content content-type="geo-json" specific-use="{&#34;type&#34;:&#34;Point&#34;,&#34;coordinates&#34;:[-56.788,2.175]}" xlink:type="simple">2.175°N, 56.788°W</named-content></named-content>, 19 Aug 2010, uv light, Short and Miller (1 female, KUNHM, SEMC0915510). <bold>Venezuela</bold>; Bolivar State Rio, Caripito, nr. Rio Orinoco, river margin, <named-content xmlns:xlink="http://www.w3.org/1999/xlink" content-type="dwc:verbatimCoordinates" xlink:type="simple"><named-content content-type="geo-json" specific-use="{&#34;type&#34;:&#34;Point&#34;,&#34;coordinates&#34;:[-67.02912,6.58694]}" xlink:type="simple">6.58694°N; 67.02912°W</named-content></named-content> 12.i.2009, Short &amp; Miller VZ09-0112-02A/ [barcode label] (1 female, KUNHM, SEMC0854749).</p></tp:treatment-sec><tp:treatment-sec><!--Section generated to contain objects referenced in tp:taxon-treatment.--><fig id="F5" position="float" orientation="portrait"><label>Figures 17–19.</label><caption><p>
          <italic><tp:taxon-name><tp:taxon-name-part taxon-name-part-type="genus">Hydrodessus</tp:taxon-name-part></tp:taxon-name></italic> species. <bold>A</bold> dorsal habitus <bold>B</bold> lateral habitus <bold>C</bold> ventral surfaces <bold>D</bold> male median lobe, right lateral aspect <bold>E</bold> male median lobe, ventral aspect <bold>F</bold> male right lateral lobe, right lateral aspect <bold>17</bold> <italic><tp:taxon-name><tp:taxon-name-part taxon-name-part-type="genus">Hydrodessus</tp:taxon-name-part> <tp:taxon-name-part taxon-name-part-type="species">imparilis</tp:taxon-name-part></tp:taxon-name></italic> <bold>18</bold> <italic><tp:taxon-name><tp:taxon-name-part taxon-name-part-type="genus">Hydrodessus</tp:taxon-name-part> <tp:taxon-name-part taxon-name-part-type="species">jethoeae</tp:taxon-name-part></tp:taxon-name></italic> <bold>19</bold> <italic><tp:taxon-name><tp:taxon-name-part taxon-name-part-type="genus">Hydrodessus</tp:taxon-name-part> <tp:taxon-name-part taxon-name-part-type="species">keithi</tp:taxon-name-part></tp:taxon-name></italic> <bold>A1</bold> male <bold>A2</bold> female. Scale bars = 1.0 mm for <bold>A</bold> and <bold>B</bold> only.</p></caption><graphic xmlns:xlink="http://www.w3.org/1999/xlink" xlink:href="zookeys-580-045-g005.jpg" position="float" orientation="portrait" xlink:type="simple" id="oo_84745.jpg"/></fig><fig id="F12" position="float" orientation="portrait"><label>Figures 42–47.</label><caption><p>
          <italic><tp:taxon-name><tp:taxon-name-part taxon-name-part-type="genus">Hydrodessus</tp:taxon-name-part></tp:taxon-name></italic> species, distributions.</p></caption><graphic xmlns:xlink="http://www.w3.org/1999/xlink" xlink:href="zookeys-580-045-g012.jpg" position="float" orientation="portrait" xlink:type="simple" id="oo_84752.jpg"/></fig></tp:treatment-sec><ref-list><ref id="B9"><mixed-citation xmlns:xlink="http://www.w3.org/1999/xlink" xlink:type="simple">
          <person-group><name name-style="western"><surname>Nilsson</surname><given-names>AN</given-names></name></person-group> (<year>2001</year>) <source><tp:taxon-name><tp:taxon-name-part taxon-name-part-type="family">Dytiscidae</tp:taxon-name-part></tp:taxon-name>. World Catalogue of Insects.</source> <publisher-name>Apollo Books</publisher-name>, <publisher-loc>Stenstrup</publisher-loc>, <size units="page">395 pp</size>.</mixed-citation></ref><ref id="B5"><mixed-citation xmlns:xlink="http://www.w3.org/1999/xlink" xlink:type="simple">
          <person-group><name name-style="western"><surname>Makhan</surname><given-names>D</given-names></name></person-group> (<year>1994</year>) <article-title>Three new <italic><tp:taxon-name><tp:taxon-name-part taxon-name-part-type="genus">Hydrodessus</tp:taxon-name-part></tp:taxon-name></italic> from Surinam (<tp:taxon-name><tp:taxon-name-part taxon-name-part-type="order">Coleoptera</tp:taxon-name-part></tp:taxon-name>: <tp:taxon-name><tp:taxon-name-part taxon-name-part-type="family">Dytiscidae</tp:taxon-name-part></tp:taxon-name>).</article-title> <source>Entomologische Berichten Amst</source> <volume>54</volume>: <fpage>117</fpage>–<lpage>119</lpage>.</mixed-citation></ref></ref-list></tp:taxon-treatment>
