# Supplementary material for: Revision of the Neotropical diving beetle genus Hydrodessus J. Balfour-Browne, 1953 (Coleoptera, Dytiscidae, Hydroporinae, Bidessini)
Source: Zookeys. 2016 Apr 12;(580):45–124. doi: 10.3897/zookeys.580.8153 (PMC4829950; doi:10.3897/zookeys.580.8153)
Supplement: XML Treatment for Hydrodessus kurti [file zookeys.580.8153-treatment15.xml]

<!DOCTYPE tp:taxon-treatment
  PUBLIC "-//TaxonX//DTD Taxonomic Treatment Publishing DTD v0 20100105//EN" "tax-treatment-NSO.dtd">
<tp:taxon-treatment xmlns:tp="http://www.plazi.org/taxpub"><tp:treatment-meta><kwd-group><label>Taxon classification</label><kwd><named-content content-type="kingdom">Animalia</named-content></kwd><kwd><named-content content-type="order">Coleoptera</named-content></kwd><kwd><named-content content-type="family">Dytiscidae</named-content></kwd></kwd-group><mixed-citation publication-type="journal"><person-group><name><surname>Miller</surname><given-names>Kelly B.</given-names></name></person-group><article-title>Revision of the Neotropical diving beetle genus <italic><tp:taxon-name><tp:taxon-name-part taxon-name-part-type="genus">Hydrodessus</tp:taxon-name-part></tp:taxon-name></italic> J. Balfour-Browne, 1953 (<tp:taxon-name><tp:taxon-name-part taxon-name-part-type="order">Coleoptera</tp:taxon-name-part></tp:taxon-name>, <tp:taxon-name><tp:taxon-name-part taxon-name-part-type="family">Dytiscidae</tp:taxon-name-part></tp:taxon-name>, <tp:taxon-name><tp:taxon-name-part taxon-name-part-type="subfamily">Hydroporinae</tp:taxon-name-part></tp:taxon-name>, <tp:taxon-name><tp:taxon-name-part taxon-name-part-type="tribe">Bidessini</tp:taxon-name-part></tp:taxon-name>)</article-title><source>Zookeys</source><day>12</day><month>4</month><year>2016</year><volume>2016</volume><issue>580</issue><fpage>45</fpage><lpage>124</lpage><pub-id pub-id-type="doi">10.3897/zookeys.580.8153</pub-id></mixed-citation></tp:treatment-meta><tp:nomenclature><tp:taxon-name>
            <tp:taxon-name-part taxon-name-part-type="genus">Hydrodessus</tp:taxon-name-part>
            <tp:taxon-name-part taxon-name-part-type="species">kurti</tp:taxon-name-part>
            <object-id xmlns:xlink="http://www.w3.org/1999/xlink" content-type="zoobank" xlink:type="simple">http://zoobank.org/3BDC3EC9-D90F-4A23-8A4F-475AE8B45E53</object-id>
          </tp:taxon-name><tp:taxon-status xmlns:xlink="http://www.w3.org/1999/xlink" xlink:type="simple">sp. n.</tp:taxon-status><xref ref-type="fig" rid="F6">Figs 20</xref><xref ref-type="fig" rid="F12">, 47</xref></tp:nomenclature><tp:treatment-sec sec-type="Type locality"><title>Type locality.</title><p>Suriname, Sipaliwini District, Camp 1, Upper Palumeu, <named-content xmlns:xlink="http://www.w3.org/1999/xlink" content-type="dwc:verbatimCoordinates" xlink:type="simple"><named-content content-type="geo-json" specific-use="{&#34;type&#34;:&#34;Point&#34;,&#34;coordinates&#34;:[-55.629,2.477]}" xlink:type="simple">2.477°N, 55.629°W</named-content></named-content>.</p></tp:treatment-sec><tp:treatment-sec sec-type="Diagnosis"><title>Diagnosis.</title><p>This is a red species with the head and pronotum often somewhat lighter red and with moderately well-defined pale maculae on the elytra (Fig. <xref ref-type="fig" rid="F6">20A</xref>). There is one macula subapically that is triangular and a narrow macula at the apex (Fig. <xref ref-type="fig" rid="F6">20A</xref>). The carinae on the metaventrite are broadly divergent posteriorly with a prominent constriction immediately posterad of the metaventral process (Fig. <xref ref-type="fig" rid="F6">20C</xref>). This species is sexually dimorphic in body shape with the male apically broadly pointed (Fig. <xref ref-type="fig" rid="F6">20A1</xref>) and the female apically subtruncate to very broadly pointed (Fig. <xref ref-type="fig" rid="F6">20A2</xref>). The species is most similar to <italic><tp:taxon-name><tp:taxon-name-part taxon-name-part-type="genus">Hydrodessus</tp:taxon-name-part> <tp:taxon-name-part taxon-name-part-type="species">kylei</tp:taxon-name-part></tp:taxon-name></italic> which has a similar sexual dimorphism. That species has the eyes conspicuously emarginate (best seen in dorsal aspect). The male genitalia are different, as well. The median lobe in <italic><tp:taxon-name><tp:taxon-name-part taxon-name-part-type="genus">Hydrodessus</tp:taxon-name-part> <tp:taxon-name-part taxon-name-part-type="species">kurti</tp:taxon-name-part></tp:taxon-name></italic> is bilaterally symmetrical with the apex rounded in ventral aspect (Fig. <xref ref-type="fig" rid="F6">20E</xref>). In lateral aspect the median lobe is broadly curved with the apex very slender, sinuate and very sharply pointed (Fig. <xref ref-type="fig" rid="F6">20D</xref>). The median lobe in <italic><tp:taxon-name><tp:taxon-name-part taxon-name-part-type="genus">Hydrodessus</tp:taxon-name-part> <tp:taxon-name-part taxon-name-part-type="species">kylei</tp:taxon-name-part></tp:taxon-name></italic> is bilaterally asymmetrical with the apex obliquely truncate in ventral aspect. In lateral aspect the median lobe is similarly broadly curved but apically somewhat more robust (Fig. <xref ref-type="fig" rid="F6">21D</xref>). The lateral lobe is considerably narrower in <italic><tp:taxon-name><tp:taxon-name-part taxon-name-part-type="genus">Hydrodessus</tp:taxon-name-part> <tp:taxon-name-part taxon-name-part-type="species">kurti</tp:taxon-name-part></tp:taxon-name></italic> (Fig. <xref ref-type="fig" rid="F6">20F</xref>) than in <italic><tp:taxon-name><tp:taxon-name-part taxon-name-part-type="genus">Hydrodessus</tp:taxon-name-part> <tp:taxon-name-part taxon-name-part-type="species">kylie</tp:taxon-name-part></tp:taxon-name></italic> (Fig. <xref ref-type="fig" rid="F6">21F</xref>).</p></tp:treatment-sec><tp:treatment-sec sec-type="Description"><title>Description.</title><p>
            <italic>Measurements</italic>. <abbrev xmlns:xlink="http://www.w3.org/1999/xlink" xlink:title="total length" xlink:type="simple">TL</abbrev> = 2.6–2.7 mm, <abbrev xmlns:xlink="http://www.w3.org/1999/xlink" xlink:title="greatest width across elytra" xlink:type="simple">GW</abbrev> = 1.3 mm, <abbrev xmlns:xlink="http://www.w3.org/1999/xlink" xlink:title="greatest width of pronotum" xlink:type="simple">PW</abbrev> = 1.0 mm, <abbrev xmlns:xlink="http://www.w3.org/1999/xlink" xlink:title="greatest width of head" xlink:type="simple">HW</abbrev> = 0.7–0.8 mm, <abbrev xmlns:xlink="http://www.w3.org/1999/xlink" xlink:title="distance between eyes" xlink:type="simple">EW</abbrev> = 0.5 mm, <abbrev xmlns:xlink="http://www.w3.org/1999/xlink" xlink:title="total length" xlink:type="simple">TL</abbrev>/<abbrev xmlns:xlink="http://www.w3.org/1999/xlink" xlink:title="greatest width across elytra" xlink:type="simple">GW</abbrev> = 2.0–2.1, <abbrev xmlns:xlink="http://www.w3.org/1999/xlink" xlink:title="greatest width of head" xlink:type="simple">HW</abbrev>/<abbrev xmlns:xlink="http://www.w3.org/1999/xlink" xlink:title="distance between eyes" xlink:type="simple">EW</abbrev> = 1.5–1.6. Body moderately robust, apically pointed, lateral outline distinctly discontinous between pronotum and elytron (Fig. <xref ref-type="fig" rid="F6">20A</xref>).</p><p>
            <italic>Coloration</italic> (Fig. <xref ref-type="fig" rid="F6">20A</xref>). Head red. Pronotum red to orange-red laterally, medially and along anterior margin with large, diffuse dark red area. Elytra red with subapical pale macula, apex pale (Fig. <xref ref-type="fig" rid="F6">20A</xref>). Antennae and palps yellow-orange to yellow. Legs yellow-orange to yellow, metacoxa dark red. Venter dark red on most surfaces, lighter orange on, prothorax, elytral epipleuron and apex of abdomen.</p><p>
            <italic>Sculpture and structure</italic>. Head moderately broad, anterior clypeal margins broadly rounded; surface shiny, microreticulate with few sparse punctures; eyes large. Pronotum slightly cordate, widest near anterior margin (Fig. <xref ref-type="fig" rid="F6">20A</xref>); lateral bead very fine and distinct throughout length; surface shiny, covered with fine punctures. Elytra elongate, apically pointed (Fig. <xref ref-type="fig" rid="F6">20A</xref>); lateral carina distinctive but short, about 1/5 length of elytron (Fig. <xref ref-type="fig" rid="F6">20B</xref>); surface shiny with punctures fine over entire surface, with one moderately impressed longitudinal line medially on disc. Prosternum medially somewhat swollen, rounded; prosternal process moderately broad, widest at anterior angles, narrowed posteriorly with posterior portion with lateral carinate margins subparallel, medially longitudinally excavated, apex truncate (Fig. <xref ref-type="fig" rid="F6">20C</xref>). Metaventrite with anterior process moderately broad, apex rounded, medially slightly impressed with lateral margins broadly beaded; metasternal carinae distinctive across metasternum, though <!--PageBreak-->rounded and less distinctive posteriorly, slightly curved and distinctly divergent posteriorly, posterior terminus distinctly mediad of anterior ends of metacoxal lines (Fig. <xref ref-type="fig" rid="F6">20C</xref>); metaventrite covered with fine punctation. Legs shiny, most surfaces with very fine, indistinct punctures; metatibia with posteroapical brush of setae distinctive; pro- and mesotibiae broad; metatrochanter somewhat offset, apically narrowly rounded; metacoxa covered with fine punctures; metacoxal lines distinctive, broadly divergent anteriorly (Fig. <xref ref-type="fig" rid="F6">20C</xref>). Abdomen covered with fine punctures; VI apically laterally somewhat compressed with medially apex pointed.</p><p>
            <italic>Male genitalia</italic>. Median lobe bilaterally symmetrical, in lateral aspect moderately broad basally, medially strongly curved, slender, apically slender and apex slightly but distinctly sinuate, very slender and sharply pointed (Fig. <xref ref-type="fig" rid="F6">20D</xref>); in ventral aspect narrow basally, lateral margins slightly divergent apically to broadly rounded apex (Fig. <xref ref-type="fig" rid="F6">20E</xref>). Lateral lobe broad basally, apically broadly curved, apex straightened, broad, and apically broadly rounded, with distinct cluster of setae apically and along dorsal margin (Fig. <xref ref-type="fig" rid="F6">20F</xref>).</p><p>
            <italic>Female genitalia</italic>. Not examined.</p><p>
            <italic>Sexual dimorphism</italic>. Male pro- and mesotarsi I–III more broadly expanded than female and ventrally with several large adhesive setae. Females with posterolateral margins of elytra expanded laterally and broadly lobate (Fig. <xref ref-type="fig" rid="F6">20A2</xref>), males with elytral margins not lobed (Fig. <xref ref-type="fig" rid="F6">20A1</xref>). Female abdominal ventrite VI not as laterally compressed as in male, and less strongly pointed medially.</p><p>
            <italic>Variation.</italic> Specimens vary somewhat in depth of coloration. In particular, the medial darkened region of the pronotum is variable with some specimens having that area smaller and others larger.</p></tp:treatment-sec><tp:treatment-sec sec-type="Etymology"><title>Etymology.</title><p>This species is named <italic>kurti</italic> in honor of the author’s brother, Kurt B. Miller.</p></tp:treatment-sec><tp:treatment-sec sec-type="Distribution"><title>Distribution.</title><p>
            <italic><tp:taxon-name><tp:taxon-name-part taxon-name-part-type="genus">Hydrodessus</tp:taxon-name-part> <tp:taxon-name-part taxon-name-part-type="species">kurti</tp:taxon-name-part></tp:taxon-name></italic> is known only from the type locality in southern Suriname (Fig. <xref ref-type="fig" rid="F12">47</xref>).</p></tp:treatment-sec><tp:treatment-sec sec-type="Habitat"><title>Habitat.</title><p>The type series was collected from a large, sandy creek.</p></tp:treatment-sec><tp:treatment-sec sec-type="Specimens"><title>Specimens.</title><p>The holotype male is in <named-content xmlns:xlink="http://www.w3.org/1999/xlink" content-type="dwc:institutional_code" xlink:type="simple">NZCS</named-content> labeled, “SURINAME: Sipaliwini District <named-content xmlns:xlink="http://www.w3.org/1999/xlink" content-type="dwc:verbatimCoordinates" xlink:type="simple"><named-content content-type="geo-json" specific-use="{&#34;type&#34;:&#34;Point&#34;,&#34;coordinates&#34;:[-55.62941,2.477]}" xlink:type="simple">N 2.47700°, W 55.62941°</named-content></named-content>,275 m Camp 1, Upper Palumeu leg.A.Short; large sandy creek 14.iii.2012; SR12-0314-01A 2012 CI-RAP Survey/ SEMC1088337 KUNHM-ENT/ <italic><tp:taxon-name><tp:taxon-name-part taxon-name-part-type="genus">Hydrodessus</tp:taxon-name-part> <tp:taxon-name-part taxon-name-part-type="species">kurti</tp:taxon-name-part></tp:taxon-name></italic> Miller, 2016 [red line with black line border].”</p><p>Paratypes, 6 total. <bold>Suriname</bold>, Sipaliwini District, Camp 1, Upper Palumeu, <named-content xmlns:xlink="http://www.w3.org/1999/xlink" content-type="dwc:verbatimCoordinates" xlink:type="simple"><named-content content-type="geo-json" specific-use="{&#34;type&#34;:&#34;Point&#34;,&#34;coordinates&#34;:[-55.629,2.477]}" xlink:type="simple">2.477°N, 55.629°W</named-content></named-content>, large sandy creek, 275m, A. Short (6, KUNHM, SEMC1088338, SEMC1088339, SEMC1088342, SEMC1088346, SEMC1088347, SEMC1088351).</p></tp:treatment-sec><tp:treatment-sec><!--Section generated to contain objects referenced in tp:taxon-treatment.--><fig id="F6" position="float" orientation="portrait"><label>Figures 20–22.</label><caption><p>
          <italic><tp:taxon-name><tp:taxon-name-part taxon-name-part-type="genus">Hydrodessus</tp:taxon-name-part></tp:taxon-name></italic> species. <bold>A</bold> dorsal habitus <bold>B</bold> lateral habitus <bold>C</bold> ventral surfaces <bold>D</bold> male median lobe, right lateral aspect <bold>E</bold> male median lobe, ventral aspect <bold>F</bold> male right lateral lobe, right lateral aspect <bold>20</bold> <italic><tp:taxon-name><tp:taxon-name-part taxon-name-part-type="genus">Hydrodessus</tp:taxon-name-part> <tp:taxon-name-part taxon-name-part-type="species">kurti</tp:taxon-name-part></tp:taxon-name></italic> <bold>A1</bold> male <bold>A2</bold> female <bold>21</bold> <italic><tp:taxon-name><tp:taxon-name-part taxon-name-part-type="genus">Hydrodessus</tp:taxon-name-part> <tp:taxon-name-part taxon-name-part-type="species">kylei</tp:taxon-name-part></tp:taxon-name></italic> <bold>A1</bold> male <bold>A2</bold> female <bold>22</bold> <italic><tp:taxon-name><tp:taxon-name-part taxon-name-part-type="genus">Hydrodessus</tp:taxon-name-part> <tp:taxon-name-part taxon-name-part-type="species">laetus</tp:taxon-name-part></tp:taxon-name></italic>. Scale bars = 1.0 mm for <bold>A</bold> and <bold>B</bold> only.</p></caption><graphic xmlns:xlink="http://www.w3.org/1999/xlink" xlink:href="zookeys-580-045-g006.jpg" position="float" orientation="portrait" xlink:type="simple" id="oo_84746.jpg"/></fig><fig id="F12" position="float" orientation="portrait"><label>Figures 42–47.</label><caption><p>
          <italic><tp:taxon-name><tp:taxon-name-part taxon-name-part-type="genus">Hydrodessus</tp:taxon-name-part></tp:taxon-name></italic> species, distributions.</p></caption><graphic xmlns:xlink="http://www.w3.org/1999/xlink" xlink:href="zookeys-580-045-g012.jpg" position="float" orientation="portrait" xlink:type="simple" id="oo_84752.jpg"/></fig></tp:treatment-sec></tp:taxon-treatment>
