# Supplementary material for: Revision of the Neotropical diving beetle genus Hydrodessus J. Balfour-Browne, 1953 (Coleoptera, Dytiscidae, Hydroporinae, Bidessini)
Source: Zookeys. 2016 Apr 12;(580):45–124. doi: 10.3897/zookeys.580.8153 (PMC4829950; doi:10.3897/zookeys.580.8153)
Supplement: XML Treatment for Hydrodessus kylei [file zookeys.580.8153-treatment16.xml]

<!DOCTYPE tp:taxon-treatment
  PUBLIC "-//TaxonX//DTD Taxonomic Treatment Publishing DTD v0 20100105//EN" "tax-treatment-NSO.dtd">
<tp:taxon-treatment xmlns:tp="http://www.plazi.org/taxpub"><tp:treatment-meta><kwd-group><label>Taxon classification</label><kwd><named-content content-type="kingdom">Animalia</named-content></kwd><kwd><named-content content-type="order">Coleoptera</named-content></kwd><kwd><named-content content-type="family">Dytiscidae</named-content></kwd></kwd-group><mixed-citation publication-type="journal"><person-group><name><surname>Miller</surname><given-names>Kelly B.</given-names></name></person-group><article-title>Revision of the Neotropical diving beetle genus <italic><tp:taxon-name><tp:taxon-name-part taxon-name-part-type="genus">Hydrodessus</tp:taxon-name-part></tp:taxon-name></italic> J. Balfour-Browne, 1953 (<tp:taxon-name><tp:taxon-name-part taxon-name-part-type="order">Coleoptera</tp:taxon-name-part></tp:taxon-name>, <tp:taxon-name><tp:taxon-name-part taxon-name-part-type="family">Dytiscidae</tp:taxon-name-part></tp:taxon-name>, <tp:taxon-name><tp:taxon-name-part taxon-name-part-type="subfamily">Hydroporinae</tp:taxon-name-part></tp:taxon-name>, <tp:taxon-name><tp:taxon-name-part taxon-name-part-type="tribe">Bidessini</tp:taxon-name-part></tp:taxon-name>)</article-title><source>Zookeys</source><day>12</day><month>4</month><year>2016</year><volume>2016</volume><issue>580</issue><fpage>45</fpage><lpage>124</lpage><pub-id pub-id-type="doi">10.3897/zookeys.580.8153</pub-id></mixed-citation></tp:treatment-meta><tp:nomenclature><tp:taxon-name>
            <tp:taxon-name-part taxon-name-part-type="genus">Hydrodessus</tp:taxon-name-part>
            <tp:taxon-name-part taxon-name-part-type="species">kylei</tp:taxon-name-part>
            <object-id xmlns:xlink="http://www.w3.org/1999/xlink" content-type="zoobank" xlink:type="simple">http://zoobank.org/8465C02F-74C1-4F9D-8344-DF05443E0505</object-id>
          </tp:taxon-name><tp:taxon-status xmlns:xlink="http://www.w3.org/1999/xlink" xlink:type="simple">sp. n.</tp:taxon-status><xref ref-type="fig" rid="F6">Figs 21</xref><xref ref-type="fig" rid="F11">, 38</xref><xref ref-type="fig" rid="F12">, 43</xref><!--PageBreak--></tp:nomenclature><tp:treatment-sec sec-type="Type locality"><title>Type locality.</title><p>Venezuela, Amazonas, Cerro de la Neblina, basecamp, <named-content xmlns:xlink="http://www.w3.org/1999/xlink" content-type="dwc:verbatimCoordinates" xlink:type="simple"><named-content content-type="geo-json" specific-use="{&#34;type&#34;:&#34;Point&#34;,&#34;coordinates&#34;:[-66.167,0.833]}" xlink:type="simple">0.833°N, 66.167°W</named-content></named-content>.</p><!--PageBreak--></tp:treatment-sec><tp:treatment-sec sec-type="Diagnosis"><title>Diagnosis.</title><p>
            <italic><tp:taxon-name><tp:taxon-name-part taxon-name-part-type="genus">Hydrodessus</tp:taxon-name-part> <tp:taxon-name-part taxon-name-part-type="species">kylei</tp:taxon-name-part></tp:taxon-name></italic> is the only known <italic><tp:taxon-name><tp:taxon-name-part taxon-name-part-type="genus">Hydrodessus</tp:taxon-name-part></tp:taxon-name></italic> species with distinctly emarginate eyes (best seen in dorsal aspect) (Fig. <xref ref-type="fig" rid="F6">21A</xref>). This is a red species with the head and pronotum often somewhat lighter red and with moderately poorly-defined pale maculae on the elytra (Fig. <xref ref-type="fig" rid="F6">21A</xref>). There is one macula subapically that is triangular and a narrow lighter region apically (Fig. <xref ref-type="fig" rid="F6">21A</xref>). The carinae on the metaventrite are broadly divergent posteriorly with a prominent constriction immediately posterad of the metaventral process (Fig. <xref ref-type="fig" rid="F6">21C</xref>). This species is sexually dimorphic in body shape with the male apically broadly pointed (Fig. <xref ref-type="fig" rid="F6">21A1</xref>) and the female apically subtruncate to very broadly pointed (Fig. <xref ref-type="fig" rid="F6">21A2</xref>). The species is most similar to <italic><tp:taxon-name><tp:taxon-name-part taxon-name-part-type="genus">Hydrodessus</tp:taxon-name-part> <tp:taxon-name-part taxon-name-part-type="species">kurti</tp:taxon-name-part></tp:taxon-name></italic> which has a similar sexual dimorphism but does not have emarginate eyes. The male genitalia are also different. The median lobe in <italic><tp:taxon-name><tp:taxon-name-part taxon-name-part-type="genus">Hydrodessus</tp:taxon-name-part> <tp:taxon-name-part taxon-name-part-type="species">kurti</tp:taxon-name-part></tp:taxon-name></italic> is bilaterally symmetrical with the apex rounded in ventral aspect (Fig. <xref ref-type="fig" rid="F6">20E</xref>). In lateral aspect the median lobe is broadly curved with the apex very slender, sinuate and very sharply pointed (Fig. <xref ref-type="fig" rid="F6">20D</xref>). The median lobe in <italic><tp:taxon-name><tp:taxon-name-part taxon-name-part-type="genus">Hydrodessus</tp:taxon-name-part> <tp:taxon-name-part taxon-name-part-type="species">kylei</tp:taxon-name-part></tp:taxon-name></italic> is bilaterally asymmetrical with the apex obliquely truncate in ventral aspect (Fig. <xref ref-type="fig" rid="F6">21E</xref>). In lateral aspect the median lobe is similarly broadly curved but apically somewhat more robust (Fig. <xref ref-type="fig" rid="F6">21D</xref>). The lateral lobe is considerably broader in <italic><tp:taxon-name><tp:taxon-name-part taxon-name-part-type="genus">Hydrodessus</tp:taxon-name-part> <tp:taxon-name-part taxon-name-part-type="species">kylei</tp:taxon-name-part></tp:taxon-name></italic> (Fig. <xref ref-type="fig" rid="F6">21F</xref>) than in <italic><tp:taxon-name><tp:taxon-name-part taxon-name-part-type="genus">Hydrodessus</tp:taxon-name-part> <tp:taxon-name-part taxon-name-part-type="species">kurta</tp:taxon-name-part></tp:taxon-name></italic> (Fig. <xref ref-type="fig" rid="F6">20F</xref>).</p></tp:treatment-sec><tp:treatment-sec sec-type="Description"><title>Description.</title><p>
            <italic>Measurements</italic>. <abbrev xmlns:xlink="http://www.w3.org/1999/xlink" xlink:title="total length" xlink:type="simple">TL</abbrev> = 2.7–2.8 mm, <abbrev xmlns:xlink="http://www.w3.org/1999/xlink" xlink:title="greatest width across elytra" xlink:type="simple">GW</abbrev> = 1.3 mm, <abbrev xmlns:xlink="http://www.w3.org/1999/xlink" xlink:title="greatest width of pronotum" xlink:type="simple">PW</abbrev> = 0.9–1.1 mm, <abbrev xmlns:xlink="http://www.w3.org/1999/xlink" xlink:title="greatest width of head" xlink:type="simple">HW</abbrev> = 0.7 mm, <abbrev xmlns:xlink="http://www.w3.org/1999/xlink" xlink:title="distance between eyes" xlink:type="simple">EW</abbrev> = 0.3–0.5 mm, <abbrev xmlns:xlink="http://www.w3.org/1999/xlink" xlink:title="total length" xlink:type="simple">TL</abbrev>/<abbrev xmlns:xlink="http://www.w3.org/1999/xlink" xlink:title="greatest width across elytra" xlink:type="simple">GW</abbrev> = 2.1–2.2, <abbrev xmlns:xlink="http://www.w3.org/1999/xlink" xlink:title="greatest width of head" xlink:type="simple">HW</abbrev>/<abbrev xmlns:xlink="http://www.w3.org/1999/xlink" xlink:title="distance between eyes" xlink:type="simple">EW</abbrev> = 2.0–2.2. Body robust, broad, apically pointed, lateral outline slightly discontinuous between pronotum and elytron (Fig. <xref ref-type="fig" rid="F6">21A</xref>).</p><p>
            <italic>Coloration</italic> (Fig. <xref ref-type="fig" rid="F6">21A</xref>). Head dark red. Pronotum dark red, yellow-red anteriorly. Elytra dark red with diffuse, yellow-red macula subapically and with apex yellow-red (Fig. <xref ref-type="fig" rid="F6">21A</xref>). Antennae, palps and legs brown. Venter dark red-brown, lighter on elytral epipleuron and abdominal ventrites V-VI.</p><p>
            <italic>Sculpture and structure</italic>. Head broad, anterior margin broadly rounded; surface covered with microreticulation and very fine punctures; eyes large, laterally with distinctive concavity. Pronotum slightly cordate, widest near middle (Fig. <xref ref-type="fig" rid="F6">21A</xref>); surface shiny with fine microreticulation and irregular punctation with some larger and smaller. Elytra elongate, apex pointed; lateral carina distinctive, but short, only present near humeral angle (Fig. <xref ref-type="fig" rid="F6">21B</xref>); surface shiny with fine microreticulation and fine punctures. Prosternum medially carinate with long, fine setae; prosternal process moderately broad, widest at anterior lateral lobes, lateral carinae convergent posteriorly to rounded apex, medially longitudinally excavated (Fig. <xref ref-type="fig" rid="F6">21C</xref>). Metaventrite with anterior process moderately narrow, anteriorly truncate, constricted subapically, medially somewhat excavated; metasternal carinae distinctive, broadly divergent posteriorly, ending near anterior ends of metacoxal lines (Fig. <xref ref-type="fig" rid="F6">21C</xref>); surfaces covered with dense, fine punctation. Surfaces covered with fine punctation; pro- and mesotibiae not broad; metatibia with posteroapical brush of setae; metatrochanter only slightly offset, apically narrowly rounded. Metacoxa covered with dense, fine punctation; metacoxal lines prominent, broadly separate, distictly divergent anteriorly (Fig. <xref ref-type="fig" rid="F6">21C</xref>). Abdominal ventrites covered with dense, fine punctation; ventrite VI apically evenly rounded.</p><p>
            <italic>Male genitalia</italic>. Median lobe bilaterally asymmetrical, in lateral aspect very strongly curved, with base extremely large and triangular, apical portion strongly curved, dorsal <!--PageBreak-->margin somewhat expanded, apex slightly sinuate and narrowly rounded (Fig. <xref ref-type="fig" rid="F6">21D</xref>); in ventral aspect broad basally, basal half with lateral margins subparallel, left margin straight to near apex, right margin strongly constricted submedially, margin divergent medially, apex broadly expanded and strongly obliquely truncate (Fig. <xref ref-type="fig" rid="F6">21E</xref>). Lateral lobe extremely broad, ventral margin very strongly curved, dorsal margin concave, apex a narrowly rounded lobe directed posteriorly (Fig. <xref ref-type="fig" rid="F6">21F</xref>).</p><p>
            <italic>Female genitalia</italic>. Gonocoxosternite transversely broad, apex broadly angulate, anterior portion moderately large, subtriangular, anterior apex rounded (Fig. <xref ref-type="fig" rid="F11">38</xref>). Gonocoxa slender, apical portion slender and apically narrowly rounded, anterior apodeme longer than apical portion, slender (Fig. <xref ref-type="fig" rid="F11">38</xref>). Bursa extremely large, elongate and broad; spermathecal duct extremely long and slender, expanded near receptacle which is semispherical; spermatheca elongate and slender, with distinctive spermathecal spine; fertilization duct extremely long, slender, and coiled (Fig. <xref ref-type="fig" rid="F11">38</xref>).</p><p>
            <italic>Sexual dimorphism</italic>. Male pro- and mesotarsi I–III more broadly expanded than female and ventrally with several large adhesive setae. The female elytral apex is more broadly rounded, and subapically slightly lobed on each side than in male.</p><p>
            <italic>Variation</italic>. The subapical and apical pale areas are variably distinctive between specimens.</p></tp:treatment-sec><tp:treatment-sec sec-type="Etymology"><title>Etymology.</title><p>This species is named <italic>kylei</italic> in honor of the author’s brother, Kyle B. Miller.</p></tp:treatment-sec><tp:treatment-sec sec-type="Distribution"><title>Distribution.</title><p>This species is found in Amazonas, Venezuela and in southern Suriname (Fig. <xref ref-type="fig" rid="F12">43</xref>).</p></tp:treatment-sec><tp:treatment-sec sec-type="Habitat"><title>Habitat.</title><p>Specimens have been collected along the margins of a forest river, from a large, sandy creek, and at UV light.</p></tp:treatment-sec><tp:treatment-sec sec-type="Specimens"><title>Specimens.</title><p>The male holotype is in <named-content xmlns:xlink="http://www.w3.org/1999/xlink" content-type="dwc:institutional_code" xlink:type="simple">MIZA</named-content> labeled, “VENEZUELA,T.F.Amaz. Cerro de la Neblina Basecamp. 140 m. <named-content xmlns:xlink="http://www.w3.org/1999/xlink" content-type="dwc:verbatimCoordinates" xlink:type="simple"><named-content content-type="geo-json" specific-use="{&#34;type&#34;:&#34;Point&#34;,&#34;coordinates&#34;:[-66.166667,0.833333]}" xlink:type="simple">0°50'N, 66°10'W</named-content></named-content> 28 January 1985/ Netted along margins of Rio Baria P.J. &amp; P.M.Spangler, R.Faitoute.W. Steiner/ HOLOTYPE <italic><tp:taxon-name><tp:taxon-name-part taxon-name-part-type="genus">Hydrodessus</tp:taxon-name-part> <tp:taxon-name-part taxon-name-part-type="species">kylei</tp:taxon-name-part></tp:taxon-name></italic> Miller, 2016 [red line with black line border].”</p><p>Paratypes, 83 total. <bold>Suriname</bold>, Sipaliwini District, Camp 1, Upper Palumeu, <named-content xmlns:xlink="http://www.w3.org/1999/xlink" content-type="dwc:verbatimCoordinates" xlink:type="simple"><named-content content-type="geo-json" specific-use="{&#34;type&#34;:&#34;Point&#34;,&#34;coordinates&#34;:[-55.629,2.477]}" xlink:type="simple">2.477°N, 55.629°W</named-content></named-content>, 14 Mar 2012, large sandy creek, 275m, A. Short (18, KUNHM, museum numbers in Table <xref ref-type="table" rid="T1">1</xref>); same except, Camp 1 on Kutari River, <named-content xmlns:xlink="http://www.w3.org/1999/xlink" content-type="dwc:verbatimCoordinates" xlink:type="simple"><named-content content-type="geo-json" specific-use="{&#34;type&#34;:&#34;Point&#34;,&#34;coordinates&#34;:[-56.787,2.175]}" xlink:type="simple">2.175°N, 56.787°W</named-content></named-content>, 19 Aug 2010, UV light, 275m, A. Short (1, KUNHM, SEMC0915690). <bold>Venezuela</bold>, Amazonas, Cerro de la Neblina Basecamp, <named-content xmlns:xlink="http://www.w3.org/1999/xlink" content-type="dwc:verbatimCoordinates" xlink:type="simple"><named-content content-type="geo-json" specific-use="{&#34;type&#34;:&#34;Point&#34;,&#34;coordinates&#34;:[-66.167,0.833]}" xlink:type="simple">0.833°N, 66.167°W</named-content></named-content>, 20 Feb 1985, Netted along margins of Rio Baria, 140m, P.J. Spangler, P.M.Spangler, R. Faitoute, W. Steiner (50, <named-content xmlns:xlink="http://www.w3.org/1999/xlink" content-type="dwc:institutional_code" xlink:type="simple">MIZA</named-content>, <named-content xmlns:xlink="http://www.w3.org/1999/xlink" content-type="dwc:institutional_code" xlink:type="simple">USNM</named-content>, <abbrev xmlns:xlink="http://www.w3.org/1999/xlink" content-type="institution" xlink:title="Museum of Southwestern Biology Division of Arthropods, University of New Mexico, Albuquerque, NM, USA K.B. Miller" xlink:type="simple">MSBA</abbrev>, KUNHM); same except 27 Jan 1985 (1, <named-content xmlns:xlink="http://www.w3.org/1999/xlink" content-type="dwc:institutional_code" xlink:type="simple">USNM</named-content>); same except 28 Jan 1985 (13, <named-content xmlns:xlink="http://www.w3.org/1999/xlink" content-type="dwc:institutional_code" xlink:type="simple">MIZA</named-content>, <named-content xmlns:xlink="http://www.w3.org/1999/xlink" content-type="dwc:institutional_code" xlink:type="simple">USNM</named-content>, <abbrev xmlns:xlink="http://www.w3.org/1999/xlink" content-type="institution" xlink:title="Museum of Southwestern Biology Division of Arthropods, University of New Mexico, Albuquerque, NM, USA K.B. Miller" xlink:type="simple">MSBA</abbrev>, KUNHM).</p></tp:treatment-sec><tp:treatment-sec><!--Section generated to contain objects referenced in tp:taxon-treatment.--><fig id="F6" position="float" orientation="portrait"><label>Figures 20–22.</label><caption><p>
          <italic><tp:taxon-name><tp:taxon-name-part taxon-name-part-type="genus">Hydrodessus</tp:taxon-name-part></tp:taxon-name></italic> species. <bold>A</bold> dorsal habitus <bold>B</bold> lateral habitus <bold>C</bold> ventral surfaces <bold>D</bold> male median lobe, right lateral aspect <bold>E</bold> male median lobe, ventral aspect <bold>F</bold> male right lateral lobe, right lateral aspect <bold>20</bold> <italic><tp:taxon-name><tp:taxon-name-part taxon-name-part-type="genus">Hydrodessus</tp:taxon-name-part> <tp:taxon-name-part taxon-name-part-type="species">kurti</tp:taxon-name-part></tp:taxon-name></italic> <bold>A1</bold> male <bold>A2</bold> female <bold>21</bold> <italic><tp:taxon-name><tp:taxon-name-part taxon-name-part-type="genus">Hydrodessus</tp:taxon-name-part> <tp:taxon-name-part taxon-name-part-type="species">kylei</tp:taxon-name-part></tp:taxon-name></italic> <bold>A1</bold> male <bold>A2</bold> female <bold>22</bold> <italic><tp:taxon-name><tp:taxon-name-part taxon-name-part-type="genus">Hydrodessus</tp:taxon-name-part> <tp:taxon-name-part taxon-name-part-type="species">laetus</tp:taxon-name-part></tp:taxon-name></italic>. Scale bars = 1.0 mm for <bold>A</bold> and <bold>B</bold> only.</p></caption><graphic xmlns:xlink="http://www.w3.org/1999/xlink" xlink:href="zookeys-580-045-g006.jpg" position="float" orientation="portrait" xlink:type="simple" id="oo_84746.jpg"/></fig><fig id="F11" position="float" orientation="portrait"><label>Figures 35–41.</label><caption><p>
          <italic><tp:taxon-name><tp:taxon-name-part taxon-name-part-type="genus">Hydrodessus</tp:taxon-name-part></tp:taxon-name></italic> species, female reproductive tract, ventral aspect. <bold>35</bold> <italic><tp:taxon-name><tp:taxon-name-part taxon-name-part-type="genus">Hydrodessus</tp:taxon-name-part> <tp:taxon-name-part taxon-name-part-type="species">angularis</tp:taxon-name-part></tp:taxon-name></italic> <bold>36</bold> <italic><tp:taxon-name><tp:taxon-name-part taxon-name-part-type="genus">Hydrodessus</tp:taxon-name-part> <tp:taxon-name-part taxon-name-part-type="species">concolorans</tp:taxon-name-part></tp:taxon-name></italic> <bold>37</bold> <italic><tp:taxon-name><tp:taxon-name-part taxon-name-part-type="genus">Hydrodessus</tp:taxon-name-part> <tp:taxon-name-part taxon-name-part-type="species">keithi</tp:taxon-name-part></tp:taxon-name></italic> <bold>38</bold> <italic><tp:taxon-name><tp:taxon-name-part taxon-name-part-type="genus">Hydrodessus</tp:taxon-name-part> <tp:taxon-name-part taxon-name-part-type="species">kylei</tp:taxon-name-part></tp:taxon-name></italic> <bold>39</bold> <italic><tp:taxon-name><tp:taxon-name-part taxon-name-part-type="genus">Hydrodessus</tp:taxon-name-part> <tp:taxon-name-part taxon-name-part-type="species">laetus</tp:taxon-name-part></tp:taxon-name></italic> <bold>40</bold> <italic><tp:taxon-name><tp:taxon-name-part taxon-name-part-type="genus">Hydrodessus</tp:taxon-name-part> <tp:taxon-name-part taxon-name-part-type="species">maculatus</tp:taxon-name-part></tp:taxon-name></italic> <bold>41</bold> <italic><tp:taxon-name><tp:taxon-name-part taxon-name-part-type="genus">Hydrodessus</tp:taxon-name-part> <tp:taxon-name-part taxon-name-part-type="species">phyllisae</tp:taxon-name-part></tp:taxon-name></italic>.</p></caption><graphic xmlns:xlink="http://www.w3.org/1999/xlink" xlink:href="zookeys-580-045-g011.jpg" position="float" orientation="portrait" xlink:type="simple" id="oo_84751.jpg"/></fig><fig id="F12" position="float" orientation="portrait"><label>Figures 42–47.</label><caption><p>
          <italic><tp:taxon-name><tp:taxon-name-part taxon-name-part-type="genus">Hydrodessus</tp:taxon-name-part></tp:taxon-name></italic> species, distributions.</p></caption><graphic xmlns:xlink="http://www.w3.org/1999/xlink" xlink:href="zookeys-580-045-g012.jpg" position="float" orientation="portrait" xlink:type="simple" id="oo_84752.jpg"/></fig><table-wrap id="T1" position="float" orientation="portrait"><label>Table 1.</label><caption><p>
                <named-content xmlns:xlink="http://www.w3.org/1999/xlink" content-type="dwc:institutional_code" xlink:type="simple">SEMC</named-content> (University of Kansas) accession numbers for certain <italic><tp:taxon-name><tp:taxon-name-part taxon-name-part-type="genus">Hydrodessus</tp:taxon-name-part></tp:taxon-name></italic> specimens included in revision.</p></caption><table id="TID0EE6DI" rules="all"><tbody><tr><th rowspan="1" colspan="1">Species</th><th rowspan="1" colspan="1">KUNHM accession numbers</th></tr><tr><td rowspan="1" colspan="1">
              <italic><tp:taxon-name><tp:taxon-name-part taxon-name-part-type="genus">Hydrodessus</tp:taxon-name-part> <tp:taxon-name-part taxon-name-part-type="species">angularis</tp:taxon-name-part></tp:taxon-name></italic>
            </td><td rowspan="1" colspan="1">SEMC0908225, SEMC0930584, SEMC0930585, SEMC1088259, SEMC1088302, SEMC1088325, SEMC1088329, SEMC1089613, SEMC1089618, SEMC1234318, SEMC1234323, SEMC1234327</td></tr><tr><td rowspan="1" colspan="1">
              <italic><tp:taxon-name><tp:taxon-name-part taxon-name-part-type="genus">Hydrodessus</tp:taxon-name-part> <tp:taxon-name-part taxon-name-part-type="species">biguttatus</tp:taxon-name-part></tp:taxon-name></italic>
            </td><td rowspan="1" colspan="1">SEMC0913238</td></tr><tr><td rowspan="1" colspan="1">
              <italic><tp:taxon-name><tp:taxon-name-part taxon-name-part-type="genus">Hydrodessus</tp:taxon-name-part> <tp:taxon-name-part taxon-name-part-type="species">disjunctus</tp:taxon-name-part></tp:taxon-name></italic>
            </td><td rowspan="1" colspan="1">SEMC1080468, SEMC1080471</td></tr><tr><td rowspan="1" colspan="1">
              <italic><tp:taxon-name><tp:taxon-name-part taxon-name-part-type="genus">Hydrodessus</tp:taxon-name-part> <tp:taxon-name-part taxon-name-part-type="species">jethoeae</tp:taxon-name-part></tp:taxon-name></italic>
            </td><td rowspan="1" colspan="1">SEMC0854749, SEMC0915510</td></tr><tr><td rowspan="1" colspan="1">
              <italic><tp:taxon-name><tp:taxon-name-part taxon-name-part-type="genus">Hydrodessus</tp:taxon-name-part> <tp:taxon-name-part taxon-name-part-type="species">kurti</tp:taxon-name-part></tp:taxon-name></italic>
            </td><td rowspan="1" colspan="1">SEMC1088337 , SEMC1088338, SEMC1088339, SEMC1088342, SEMC1088346, SEMC1088347, SEMC1088351</td></tr><tr><td rowspan="1" colspan="1">
              <italic><tp:taxon-name><tp:taxon-name-part taxon-name-part-type="genus">Hydrodessus</tp:taxon-name-part> <tp:taxon-name-part taxon-name-part-type="species">kylei</tp:taxon-name-part></tp:taxon-name></italic>
            </td><td rowspan="1" colspan="1">SEMC0915690, SEMC1088262, SEMC1088263, SEMC1088284, SEMC1088286, SEMC1088295, SEMC1088296, SEMC1088298, SEMC1088303, SEMC1088316, SEMC1088321, SEMC1088322, SEMC1088328, SEMC1088330, SEMC1088331, SEMC1088332, SEMC1088334, SEMC1088335, SEMC1088344</td></tr><tr><td rowspan="1" colspan="1">
              <italic><tp:taxon-name><tp:taxon-name-part taxon-name-part-type="genus">Hydrodessus</tp:taxon-name-part> <tp:taxon-name-part taxon-name-part-type="species">maculatus</tp:taxon-name-part></tp:taxon-name></italic>
            </td><td rowspan="1" colspan="1">SEMC0964975, SEMC0964987</td></tr><tr><td rowspan="1" colspan="1">
              <italic><tp:taxon-name><tp:taxon-name-part taxon-name-part-type="genus">Hydrodessus</tp:taxon-name-part> <tp:taxon-name-part taxon-name-part-type="species">octospilus</tp:taxon-name-part></tp:taxon-name></italic>
            </td><td rowspan="1" colspan="1">KUNHM SEMC0964970, KUNHM SEMC0964971, KUNHM SEMC0964975, KUNHM SEMC0964984, KUNHM SEMC0964985, KUNHM SEMC0964986, KUNHM SEMC0964989, KUNHM SEMC0964991</td></tr><tr><td rowspan="1" colspan="1">
              <italic><tp:taxon-name><tp:taxon-name-part taxon-name-part-type="genus">Hydrodessus</tp:taxon-name-part> <tp:taxon-name-part taxon-name-part-type="species">palus</tp:taxon-name-part></tp:taxon-name></italic>
            </td><td rowspan="1" colspan="1">SM0842821, SM0842840</td></tr><tr><td rowspan="1" colspan="1">
              <italic><tp:taxon-name><tp:taxon-name-part taxon-name-part-type="genus">Hydrodessus</tp:taxon-name-part> <tp:taxon-name-part taxon-name-part-type="species">rattanae</tp:taxon-name-part></tp:taxon-name></italic>
            </td><td rowspan="1" colspan="1">SEMC1080472, SEMC1080473, SEMC1080474, SEMC1080475, SEMC1080476</td></tr><tr><td rowspan="1" colspan="1">
              <italic><tp:taxon-name><tp:taxon-name-part taxon-name-part-type="genus">Hydrodessus</tp:taxon-name-part> <tp:taxon-name-part taxon-name-part-type="species">siolii</tp:taxon-name-part></tp:taxon-name></italic>
            </td><td rowspan="1" colspan="1">SM0842832, SM0843017, SM0843053, SM0843078, SM0843079, SM0843080, SM0843127, SM0843127, SM0843130, SM0843131, SM0843138, SM0843142, SM0843143, SM0843144, SM0843146, SM0843151, SM0843153, SM0843166, SM0843170, SM0843172, SM0843175, SM0843176, SM0843179, SM0843186, SM0843187, SM0843188, SM0843189, SM0843195, SM0843197, SM0843198, SM0843199, SM0843200, SM0843201, SM0843202, SM0843203, SM0843227, SM0843228, SM0843229, SM0843245, SM0843246, SM0843247, SM0843276, SM0843306, SM0843308, SM0843309, SM0843312, SM0843316, SM0843317, SM0843318, SM0843320, SM0843327, SM0843329, SM0843337, SM0843338, SM0843340, SM0843347, SM0843348, SM0843354, SM0843355, SM0843357, SM0843359</td></tr><tr><td rowspan="1" colspan="1">
              <italic><tp:taxon-name><tp:taxon-name-part taxon-name-part-type="genus">Hydrodessus</tp:taxon-name-part> <tp:taxon-name-part taxon-name-part-type="species">spanus</tp:taxon-name-part></tp:taxon-name></italic>
            </td><td rowspan="1" colspan="1">MIZA0001487, SEMC0914432</td></tr><tr><td rowspan="1" colspan="1">
              <italic><tp:taxon-name><tp:taxon-name-part taxon-name-part-type="genus">Hydrodessus</tp:taxon-name-part> <tp:taxon-name-part taxon-name-part-type="species">surinamensis</tp:taxon-name-part></tp:taxon-name></italic>
            </td><td rowspan="1" colspan="1">SM0843163, SM0843182, SM0843268, SM0843269, SM0843299</td></tr><tr><td rowspan="1" colspan="1">
              <italic><tp:taxon-name><tp:taxon-name-part taxon-name-part-type="genus">Hydrodessus</tp:taxon-name-part> <tp:taxon-name-part taxon-name-part-type="species">surinamensis</tp:taxon-name-part></tp:taxon-name></italic>
            </td><td rowspan="1" colspan="1">SEMC1088261, SEMC1089221</td></tr><tr><td rowspan="1" colspan="1">
              <italic><tp:taxon-name><tp:taxon-name-part taxon-name-part-type="genus">Hydrodessus</tp:taxon-name-part> <tp:taxon-name-part taxon-name-part-type="species">tenuatus</tp:taxon-name-part></tp:taxon-name></italic>
            </td><td rowspan="1" colspan="1">SEMC0915670</td></tr></tbody></table></table-wrap></tp:treatment-sec></tp:taxon-treatment>
