# Supplementary material for: Revision of the Neotropical diving beetle genus Hydrodessus J. Balfour-Browne, 1953 (Coleoptera, Dytiscidae, Hydroporinae, Bidessini)
Source: Zookeys. 2016 Apr 12;(580):45–124. doi: 10.3897/zookeys.580.8153 (PMC4829950; doi:10.3897/zookeys.580.8153)
Supplement: XML Treatment for Hydrodessus laetus [file zookeys.580.8153-treatment17.xml]

<!DOCTYPE tp:taxon-treatment
  PUBLIC "-//TaxonX//DTD Taxonomic Treatment Publishing DTD v0 20100105//EN" "tax-treatment-NSO.dtd">
<tp:taxon-treatment xmlns:tp="http://www.plazi.org/taxpub"><tp:treatment-meta><kwd-group><label>Taxon classification</label><kwd><named-content content-type="kingdom">Animalia</named-content></kwd><kwd><named-content content-type="order">Coleoptera</named-content></kwd><kwd><named-content content-type="family">Dytiscidae</named-content></kwd></kwd-group><mixed-citation publication-type="journal"><person-group><name><surname>Miller</surname><given-names>Kelly B.</given-names></name></person-group><article-title>Revision of the Neotropical diving beetle genus <italic><tp:taxon-name><tp:taxon-name-part taxon-name-part-type="genus">Hydrodessus</tp:taxon-name-part></tp:taxon-name></italic> J. Balfour-Browne, 1953 (<tp:taxon-name><tp:taxon-name-part taxon-name-part-type="order">Coleoptera</tp:taxon-name-part></tp:taxon-name>, <tp:taxon-name><tp:taxon-name-part taxon-name-part-type="family">Dytiscidae</tp:taxon-name-part></tp:taxon-name>, <tp:taxon-name><tp:taxon-name-part taxon-name-part-type="subfamily">Hydroporinae</tp:taxon-name-part></tp:taxon-name>, <tp:taxon-name><tp:taxon-name-part taxon-name-part-type="tribe">Bidessini</tp:taxon-name-part></tp:taxon-name>)</article-title><source>Zookeys</source><day>12</day><month>4</month><year>2016</year><volume>2016</volume><issue>580</issue><fpage>45</fpage><lpage>124</lpage><pub-id pub-id-type="doi">10.3897/zookeys.580.8153</pub-id></mixed-citation></tp:treatment-meta><tp:nomenclature><tp:taxon-name>
            <tp:taxon-name-part taxon-name-part-type="genus">Hydrodessus</tp:taxon-name-part>
            <tp:taxon-name-part taxon-name-part-type="species">laetus</tp:taxon-name-part>
            <object-id xmlns:xlink="http://www.w3.org/1999/xlink" content-type="zoobank" xlink:type="simple">http://zoobank.org/BC4DDDEE-954B-437F-AA83-05B425E4B244</object-id>
          </tp:taxon-name><tp:taxon-status xmlns:xlink="http://www.w3.org/1999/xlink" xlink:type="simple">sp. n.</tp:taxon-status><xref ref-type="fig" rid="F6">Figs 22</xref><xref ref-type="fig" rid="F11">, 39</xref><xref ref-type="fig" rid="F13">, 51</xref></tp:nomenclature><tp:treatment-sec sec-type="Type locality"><title>Type locality.</title><p>Suriname, District Brokopondo, Brownsweg.</p></tp:treatment-sec><tp:treatment-sec sec-type="Diagnosis"><title>Diagnosis.</title><p>This species is robust and broadly rounded with a distinctive dorsal pattern of maculae and fasciae (Fig. <xref ref-type="fig" rid="F6">22A</xref>). The head and pronotum are yellow (Fig. <xref ref-type="fig" rid="F6">22A</xref>). The elytra are dark brown with yellow lateral margins and large, well-defined maculae subbasally, apically and at about 2/3 length of elytra (Fig. <xref ref-type="fig" rid="F6">22A</xref>). Specimens do not have a lateral elytral carina, the epipleural carina extends nearly straight from the humeral angle (Fig. <xref ref-type="fig" rid="F6">22B</xref>). The prosternal process is elongate oval with the apex broadly pointed (Fig. <xref ref-type="fig" rid="F6">22C</xref>). The metaventrite carinae are distinctive and moderately divergent posteriorly. The male median lobe is basally narrowly triangular (Fig. <xref ref-type="fig" rid="F6">22D</xref>). The apical portion is long and nearly evenly curved with the apex narrow (Fig. <xref ref-type="fig" rid="F6">22D</xref>). In ventral aspect the median lobe is bilaterally symmetrical with the lateral margins narrowed to narrowly rounded apex (Fig. <xref ref-type="fig" rid="F6">22E</xref>). The lateral lobe is elongate-triangular with a long series of setae along the dorsal margin (Fig. <xref ref-type="fig" rid="F6">22F</xref>). This species is similar to <italic><tp:taxon-name><tp:taxon-name-part taxon-name-part-type="genus">Hydrodessus</tp:taxon-name-part> <tp:taxon-name-part taxon-name-part-type="species">rattanae</tp:taxon-name-part></tp:taxon-name></italic> in coloration, overall shape, lack of lateral elytral carinae, shape of the prosternal process and metasternum and other features. The male genitalia are diagnostic (Figs <xref ref-type="fig" rid="F6">22D–F</xref>). <italic><tp:taxon-name><tp:taxon-name-part taxon-name-part-type="genus">Hydrodessus</tp:taxon-name-part> <tp:taxon-name-part taxon-name-part-type="species">rattanae</tp:taxon-name-part></tp:taxon-name></italic> is also more robust, not as attenuate posteriorly and the color pattern is a little different. The metacoxal lines and regions mediad to the metacoxae are different, too. In <italic><tp:taxon-name><tp:taxon-name-part taxon-name-part-type="genus">Hydrodessus</tp:taxon-name-part> <tp:taxon-name-part taxon-name-part-type="species">rattane</tp:taxon-name-part></tp:taxon-name></italic> the metacoxal lines are shorter, somewhat more divergent anteriorly and there are deep, longitudinal grooves along the medial margin of each metacoxal lines (Fig. <xref ref-type="fig" rid="F9">30C</xref>) that are missing in <italic><tp:taxon-name><tp:taxon-name-part taxon-name-part-type="genus">Hydrodessus</tp:taxon-name-part> <tp:taxon-name-part taxon-name-part-type="species">laetus</tp:taxon-name-part></tp:taxon-name></italic> (Fig. <xref ref-type="fig" rid="F6">22</xref>).</p></tp:treatment-sec><tp:treatment-sec sec-type="Description"><title>Description.</title><p>
            <italic>Measurements</italic>. <abbrev xmlns:xlink="http://www.w3.org/1999/xlink" xlink:title="total length" xlink:type="simple">TL</abbrev> = 2.9–3.0 mm, <abbrev xmlns:xlink="http://www.w3.org/1999/xlink" xlink:title="greatest width across elytra" xlink:type="simple">GW</abbrev> = 1.4–1.5 mm, <abbrev xmlns:xlink="http://www.w3.org/1999/xlink" xlink:title="greatest width of pronotum" xlink:type="simple">PW</abbrev> = 1.2–1.3 mm, <abbrev xmlns:xlink="http://www.w3.org/1999/xlink" xlink:title="greatest width of head" xlink:type="simple">HW</abbrev> = 0.9 mm, <abbrev xmlns:xlink="http://www.w3.org/1999/xlink" xlink:title="distance between eyes" xlink:type="simple">EW</abbrev> = 0.5–0.6 mm, <abbrev xmlns:xlink="http://www.w3.org/1999/xlink" xlink:title="total length" xlink:type="simple">TL</abbrev>/<abbrev xmlns:xlink="http://www.w3.org/1999/xlink" xlink:title="greatest width across elytra" xlink:type="simple">GW</abbrev> = 2.0–2.1, <abbrev xmlns:xlink="http://www.w3.org/1999/xlink" xlink:title="greatest width of head" xlink:type="simple">HW</abbrev>/<abbrev xmlns:xlink="http://www.w3.org/1999/xlink" xlink:title="distance between eyes" xlink:type="simple">EW</abbrev> = 1.7. Body shape broad, posteriorly pointed, outline discontinous between pronotum and elytron (Fig. <xref ref-type="fig" rid="F6">22A</xref>), body somewhat depressed.</p><p>
            <italic>Coloration</italic> (Fig. <xref ref-type="fig" rid="F6">22A</xref>). Head and pronotum yellow. Elytra fasciate, brown to brown-red with large irregular yellow regions transversely near anterior margin and medially, apex yellow, macula distinctly delimited (Fig. <xref ref-type="fig" rid="F6">22A</xref>). Antennae, palps and legs yellow. Ventral sclerites yellow, black along some sutures including metacoxal / abdominal sclerite I, abdominal I / II and the anterior metasternal margin.</p><p>
            <italic>Sculpture and structure</italic>. Head broad, anteriorly broadly rounded; surface shiny with fine mesh of reticulation and few, scattered, fine punctures; eyes large. Pronotum with lateral margins broadly rounded, widest slightly anterior to middle (Fig. <xref ref-type="fig" rid="F6">22A</xref>); lateral bead fine; surface shiny with fine microreticulation, covered with fine punctures. Elytra broad, lateral margins broadly curved, apically pointed; lateral carina absent, elytral epipleural carina extends directly posteriorly from humeral angle (Fig. <xref ref-type="fig" rid="F6">22B</xref>); surface with fine microreticulation throughout and covered with fine punctures. Prosternum medially tectiform; prosternal process broad, subrectangular, lateral margins broadly curved, apically broad and truncate, medially broadly excavated (Fig. <xref ref-type="fig" rid="F6">22C</xref>). Metaventrite with anterior process short and broad, medially distinctly excavated, slightly constricted subapically, apically subtruncate; metasternal carina distinctive, straight and diverging posteriorly, terminating at anterior ends of metacoxal lines (Fig. <xref ref-type="fig" rid="F6">22C</xref>); surfaces covered with fine punctation. Legs with surfaces shiny, weakly and indistinctly punctate; metatibia with posteroapical brush of setae distinctive; pro- and mesotibiae moderately broad; metatrochanter not strongly offset, elongate, apically narrowly rounded; metacoxa covered with fine punctation; metacoxal lines ro<!--PageBreak-->bust, well marked, broadly separated, subparallel but slightly divergent anteriorly (Fig. <xref ref-type="fig" rid="F6">22C</xref>). Abdomen covered with fine punctation; apex of VI narrowly rounded.</p><p>
            <italic>Male genitalia</italic>. Median lobe bilaterally symmetrical, in lateral aspect broadly and evenly curved, except apical 1/3 which is relatively straight, basal portion small and subtriangular, apical portion slender to narrowly rounded apex (Fig. <xref ref-type="fig" rid="F6">22D</xref>); in ventral aspect slender, lateral margins slightly curved, slightly narrowed medially and apex slender and narrowly rounded (Fig. <xref ref-type="fig" rid="F6">22E</xref>). Lateral lobe slender, elongate, without broad basal region, apex evenly narrowed to narrowly rounded apex (Fig. <xref ref-type="fig" rid="F6">22F</xref>).</p><p>
            <italic>Female genitalia</italic>. Gonocoxosternite broadly triangular, medial margin linear, apicolateral margin evenly curved, anterior portion large, broad, apically broadly rounded (Fig. <xref ref-type="fig" rid="F11">39</xref>). Gonocoxa elongate, apical portion elongate, apex narrowly rounded, medial margin curved, anterior apodeme long, as long as apical portion, slender (Fig. <xref ref-type="fig" rid="F11">39</xref>). Bursa bilaterally symmetrical, elongate slender, medially expanded, apically truncate; spermathecal duct extremely long and slender, expanded near receptacle which is semispherical; spermatheca bulbous with distinctive spermathecal spine; fertilization duct short and long (Fig. <xref ref-type="fig" rid="F11">39</xref>).</p><p>
            <italic>Sexual dimorphism</italic>. Male pro- and mesotarsi I–III more broadly expanded than female and ventrally with several large adhesive setae.</p><p>
            <italic>Variation</italic>. Specimens exhibit some minor variation in the extend of the maculae on the elytron.</p></tp:treatment-sec><tp:treatment-sec sec-type="Distribution"><title>Distribution.</title><p>This species is known from Venezuela (Fig. <xref ref-type="fig" rid="F13">51</xref>).</p></tp:treatment-sec><tp:treatment-sec sec-type="Habitat"><title>Habitat.</title><p>Specimens have been collected along a forest river and at lights.</p></tp:treatment-sec><tp:treatment-sec sec-type="Etymology"><title>Etymology.</title><p>This species is named <italic>laetus</italic>, Latin for “colorful,” for the attractive dorsal coloration of specimens.</p></tp:treatment-sec><tp:treatment-sec sec-type="Discussion"><title>Discussion.</title><p>See below under <italic><tp:taxon-name><tp:taxon-name-part taxon-name-part-type="genus">Hydrodessus</tp:taxon-name-part> <tp:taxon-name-part taxon-name-part-type="species">rattanae</tp:taxon-name-part></tp:taxon-name></italic> for additional comments.</p></tp:treatment-sec><tp:treatment-sec sec-type="Specimens"><title>Specimens.</title><p>Holotype in <named-content xmlns:xlink="http://www.w3.org/1999/xlink" content-type="dwc:institutional_code" xlink:type="simple">MIZA</named-content> labeled, “VENEZUELA,T.F.Amaz. Cerro de la Neblina Basecamp, 140 m. <named-content xmlns:xlink="http://www.w3.org/1999/xlink" content-type="dwc:verbatimCoordinates" xlink:type="simple"><named-content content-type="geo-json" specific-use="{&#34;type&#34;:&#34;Point&#34;,&#34;coordinates&#34;:[-66.166667,0.833333]}" xlink:type="simple">0°50'N. 66°10'W</named-content></named-content> 28 January 1985/ Netted along margin of Rio Baria P.J. &amp; P.M Spangler, R.Faitoute.W.Steiner/ HOLOTYPE <italic><tp:taxon-name><tp:taxon-name-part taxon-name-part-type="genus">Hydrodessus</tp:taxon-name-part> <tp:taxon-name-part taxon-name-part-type="species">laetus</tp:taxon-name-part></tp:taxon-name></italic> Miller, 2016 [red label with black line border].”</p><p>Paratypes, 5 total. <bold>Venezuela</bold>, Amazonas, Cerro de la Neblina, basecamp, <named-content xmlns:xlink="http://www.w3.org/1999/xlink" content-type="dwc:verbatimCoordinates" xlink:type="simple"><named-content content-type="geo-json" specific-use="{&#34;type&#34;:&#34;Point&#34;,&#34;coordinates&#34;:[-66.167,0.833]}" xlink:type="simple">0.833°N, 66.167°W</named-content></named-content>, 28 Jan 2985, netted along margins of Rio Baria, 140m, P.J. Spangler, P.M. Spangler, R. Faitoute and W. Steiner (2, <named-content xmlns:xlink="http://www.w3.org/1999/xlink" content-type="dwc:institutional_code" xlink:type="simple">USNM</named-content>); same except 22 Feb 1985, blacklight in rainforest clearing near streams, 140m, P.J. Spangler, P.M. Spangler, R. Faitoute and W. Steiner (1, <named-content xmlns:xlink="http://www.w3.org/1999/xlink" content-type="dwc:institutional_code" xlink:type="simple">USNM</named-content>); same except 6 Feb 2015, blacklight on bank of Rio Baria, 140m, W.E. Steiner (2, <named-content xmlns:xlink="http://www.w3.org/1999/xlink" content-type="dwc:institutional_code" xlink:type="simple">USNM</named-content>).</p></tp:treatment-sec><tp:treatment-sec><!--Section generated to contain objects referenced in tp:taxon-treatment.--><fig id="F6" position="float" orientation="portrait"><label>Figures 20–22.</label><caption><p>
          <italic><tp:taxon-name><tp:taxon-name-part taxon-name-part-type="genus">Hydrodessus</tp:taxon-name-part></tp:taxon-name></italic> species. <bold>A</bold> dorsal habitus <bold>B</bold> lateral habitus <bold>C</bold> ventral surfaces <bold>D</bold> male median lobe, right lateral aspect <bold>E</bold> male median lobe, ventral aspect <bold>F</bold> male right lateral lobe, right lateral aspect <bold>20</bold> <italic><tp:taxon-name><tp:taxon-name-part taxon-name-part-type="genus">Hydrodessus</tp:taxon-name-part> <tp:taxon-name-part taxon-name-part-type="species">kurti</tp:taxon-name-part></tp:taxon-name></italic> <bold>A1</bold> male <bold>A2</bold> female <bold>21</bold> <italic><tp:taxon-name><tp:taxon-name-part taxon-name-part-type="genus">Hydrodessus</tp:taxon-name-part> <tp:taxon-name-part taxon-name-part-type="species">kylei</tp:taxon-name-part></tp:taxon-name></italic> <bold>A1</bold> male <bold>A2</bold> female <bold>22</bold> <italic><tp:taxon-name><tp:taxon-name-part taxon-name-part-type="genus">Hydrodessus</tp:taxon-name-part> <tp:taxon-name-part taxon-name-part-type="species">laetus</tp:taxon-name-part></tp:taxon-name></italic>. Scale bars = 1.0 mm for <bold>A</bold> and <bold>B</bold> only.</p></caption><graphic xmlns:xlink="http://www.w3.org/1999/xlink" xlink:href="zookeys-580-045-g006.jpg" position="float" orientation="portrait" xlink:type="simple" id="oo_84746.jpg"/></fig><fig id="F11" position="float" orientation="portrait"><label>Figures 35–41.</label><caption><p>
          <italic><tp:taxon-name><tp:taxon-name-part taxon-name-part-type="genus">Hydrodessus</tp:taxon-name-part></tp:taxon-name></italic> species, female reproductive tract, ventral aspect. <bold>35</bold> <italic><tp:taxon-name><tp:taxon-name-part taxon-name-part-type="genus">Hydrodessus</tp:taxon-name-part> <tp:taxon-name-part taxon-name-part-type="species">angularis</tp:taxon-name-part></tp:taxon-name></italic> <bold>36</bold> <italic><tp:taxon-name><tp:taxon-name-part taxon-name-part-type="genus">Hydrodessus</tp:taxon-name-part> <tp:taxon-name-part taxon-name-part-type="species">concolorans</tp:taxon-name-part></tp:taxon-name></italic> <bold>37</bold> <italic><tp:taxon-name><tp:taxon-name-part taxon-name-part-type="genus">Hydrodessus</tp:taxon-name-part> <tp:taxon-name-part taxon-name-part-type="species">keithi</tp:taxon-name-part></tp:taxon-name></italic> <bold>38</bold> <italic><tp:taxon-name><tp:taxon-name-part taxon-name-part-type="genus">Hydrodessus</tp:taxon-name-part> <tp:taxon-name-part taxon-name-part-type="species">kylei</tp:taxon-name-part></tp:taxon-name></italic> <bold>39</bold> <italic><tp:taxon-name><tp:taxon-name-part taxon-name-part-type="genus">Hydrodessus</tp:taxon-name-part> <tp:taxon-name-part taxon-name-part-type="species">laetus</tp:taxon-name-part></tp:taxon-name></italic> <bold>40</bold> <italic><tp:taxon-name><tp:taxon-name-part taxon-name-part-type="genus">Hydrodessus</tp:taxon-name-part> <tp:taxon-name-part taxon-name-part-type="species">maculatus</tp:taxon-name-part></tp:taxon-name></italic> <bold>41</bold> <italic><tp:taxon-name><tp:taxon-name-part taxon-name-part-type="genus">Hydrodessus</tp:taxon-name-part> <tp:taxon-name-part taxon-name-part-type="species">phyllisae</tp:taxon-name-part></tp:taxon-name></italic>.</p></caption><graphic xmlns:xlink="http://www.w3.org/1999/xlink" xlink:href="zookeys-580-045-g011.jpg" position="float" orientation="portrait" xlink:type="simple" id="oo_84751.jpg"/></fig><fig id="F13" position="float" orientation="portrait"><label>Figures 48–51.</label><caption><p>
          <italic><tp:taxon-name><tp:taxon-name-part taxon-name-part-type="genus">Hydrodessus</tp:taxon-name-part></tp:taxon-name></italic> species, distributions.</p></caption><graphic xmlns:xlink="http://www.w3.org/1999/xlink" xlink:href="zookeys-580-045-g013.jpg" position="float" orientation="portrait" xlink:type="simple" id="oo_84753.jpg"/></fig><fig id="F9" position="float" orientation="portrait"><label>Figures 29–31.</label><caption><p>
          <italic><tp:taxon-name><tp:taxon-name-part taxon-name-part-type="genus">Hydrodessus</tp:taxon-name-part></tp:taxon-name></italic> species. <bold>A</bold> dorsal habitus <bold>B</bold> lateral habitus <bold>C</bold> ventral surfaces <bold>D</bold> male median lobe, right lateral aspect <bold>E</bold> male median lobe, ventral aspect <bold>F</bold> male right lateral lobe, right lateral aspect <bold>29</bold> <italic><tp:taxon-name><tp:taxon-name-part taxon-name-part-type="genus">Hydrodessus</tp:taxon-name-part> <tp:taxon-name-part taxon-name-part-type="species">phyllisae</tp:taxon-name-part></tp:taxon-name></italic> <bold>30</bold> <italic><tp:taxon-name><tp:taxon-name-part taxon-name-part-type="genus">Hydrodessus</tp:taxon-name-part> <tp:taxon-name-part taxon-name-part-type="species">rattanae</tp:taxon-name-part></tp:taxon-name></italic> <bold>31</bold> <italic><tp:taxon-name><tp:taxon-name-part taxon-name-part-type="genus">Hydrodessus</tp:taxon-name-part> <tp:taxon-name-part taxon-name-part-type="species">siolii</tp:taxon-name-part></tp:taxon-name></italic>. Scale bars = 1.0 mm for <bold>A</bold> and <bold>B</bold> only.</p></caption><graphic xmlns:xlink="http://www.w3.org/1999/xlink" xlink:href="zookeys-580-045-g009.jpg" position="float" orientation="portrait" xlink:type="simple" id="oo_84749.jpg"/></fig></tp:treatment-sec></tp:taxon-treatment>
