# Supplementary material for: Revision of the Neotropical diving beetle genus Hydrodessus J. Balfour-Browne, 1953 (Coleoptera, Dytiscidae, Hydroporinae, Bidessini)
Source: Zookeys. 2016 Apr 12;(580):45–124. doi: 10.3897/zookeys.580.8153 (PMC4829950; doi:10.3897/zookeys.580.8153)
Supplement: XML Treatment for Hydrodessus latotibialis [file zookeys.580.8153-treatment18.xml]

<!DOCTYPE tp:taxon-treatment
  PUBLIC "-//TaxonX//DTD Taxonomic Treatment Publishing DTD v0 20100105//EN" "tax-treatment-NSO.dtd">
<tp:taxon-treatment xmlns:tp="http://www.plazi.org/taxpub"><tp:treatment-meta><kwd-group><label>Taxon classification</label><kwd><named-content content-type="kingdom">Animalia</named-content></kwd><kwd><named-content content-type="order">Coleoptera</named-content></kwd><kwd><named-content content-type="family">Dytiscidae</named-content></kwd></kwd-group><mixed-citation publication-type="journal"><person-group><name><surname>Miller</surname><given-names>Kelly B.</given-names></name></person-group><article-title>Revision of the Neotropical diving beetle genus <italic><tp:taxon-name><tp:taxon-name-part taxon-name-part-type="genus">Hydrodessus</tp:taxon-name-part></tp:taxon-name></italic> J. Balfour-Browne, 1953 (<tp:taxon-name><tp:taxon-name-part taxon-name-part-type="order">Coleoptera</tp:taxon-name-part></tp:taxon-name>, <tp:taxon-name><tp:taxon-name-part taxon-name-part-type="family">Dytiscidae</tp:taxon-name-part></tp:taxon-name>, <tp:taxon-name><tp:taxon-name-part taxon-name-part-type="subfamily">Hydroporinae</tp:taxon-name-part></tp:taxon-name>, <tp:taxon-name><tp:taxon-name-part taxon-name-part-type="tribe">Bidessini</tp:taxon-name-part></tp:taxon-name>)</article-title><source>Zookeys</source><day>12</day><month>4</month><year>2016</year><volume>2016</volume><issue>580</issue><fpage>45</fpage><lpage>124</lpage><pub-id pub-id-type="doi">10.3897/zookeys.580.8153</pub-id></mixed-citation></tp:treatment-meta><tp:nomenclature><tp:taxon-name>
            <tp:taxon-name-part taxon-name-part-type="genus">Hydrodessus</tp:taxon-name-part>
            <tp:taxon-name-part taxon-name-part-type="species">latotibialis</tp:taxon-name-part>
            <object-id xmlns:xlink="http://www.w3.org/1999/xlink" content-type="zoobank" xlink:type="simple">http://zoobank.org/C25750D8-1F4B-422D-A309-AC40C800867E</object-id>
          </tp:taxon-name><tp:taxon-status xmlns:xlink="http://www.w3.org/1999/xlink" xlink:type="simple">sp. n.</tp:taxon-status><xref ref-type="fig" rid="F7">Figs 23</xref><xref ref-type="fig" rid="F12">, 42</xref><!--PageBreak--></tp:nomenclature><tp:treatment-sec sec-type="Type locality"><title>Type locality.</title><p>Peru, Madre de Dios, Rio Tambopata Reserve, 30km SW Puerto Maldonado.</p><!--PageBreak--><!--PageBreak--></tp:treatment-sec><tp:treatment-sec sec-type="Diagnosis"><title>Diagnosis.</title><p>This species is part of a group including <italic><tp:taxon-name><tp:taxon-name-part taxon-name-part-type="genus">Hydrodessus</tp:taxon-name-part> <tp:taxon-name-part taxon-name-part-type="species">maculatus</tp:taxon-name-part></tp:taxon-name></italic>, <italic><tp:taxon-name><tp:taxon-name-part taxon-name-part-type="genus">Hydrodessus</tp:taxon-name-part> <tp:taxon-name-part taxon-name-part-type="species">phyllisae</tp:taxon-name-part></tp:taxon-name></italic> and <italic><tp:taxon-name><tp:taxon-name-part taxon-name-part-type="genus">Hydrodessus</tp:taxon-name-part> <tp:taxon-name-part taxon-name-part-type="species">tenuatus</tp:taxon-name-part></tp:taxon-name></italic> that have the lateral elytral carina long (half or more the length of the elytron) (Fig. <xref ref-type="fig" rid="F7">23B</xref>), the prosternal process very broad (length/width &lt; 2) (Fig. <xref ref-type="fig" rid="F7">23C</xref>), and the metaventral platform (the region between the metaventrite carinae) conspicuously constricted near the base of the metaventral process and fairly broadly divergent posteriorly (Fig. <xref ref-type="fig" rid="F7">23C</xref>). <italic><tp:taxon-name><tp:taxon-name-part taxon-name-part-type="genus">Hydrodessus</tp:taxon-name-part> <tp:taxon-name-part taxon-name-part-type="species">latotibialis</tp:taxon-name-part></tp:taxon-name></italic> differs from <italic><tp:taxon-name><tp:taxon-name-part taxon-name-part-type="genus">Hydrodessus</tp:taxon-name-part> <tp:taxon-name-part taxon-name-part-type="species">maculatus</tp:taxon-name-part></tp:taxon-name></italic> in having the elytra red with only indistinct, weakly defined pale regions on the elytron (Fig. <xref ref-type="fig" rid="F7">23A</xref>) and from <italic><tp:taxon-name><tp:taxon-name-part taxon-name-part-type="genus">Hydrodessus</tp:taxon-name-part> <tp:taxon-name-part taxon-name-part-type="species">tenuatus</tp:taxon-name-part></tp:taxon-name></italic> in having the pro- and mesotarsi broad with a subapical emargination (Fig. <xref ref-type="fig" rid="F1">7B</xref>). From <italic><tp:taxon-name><tp:taxon-name-part taxon-name-part-type="genus">Hydrodessus</tp:taxon-name-part> <tp:taxon-name-part taxon-name-part-type="species">phyllisae</tp:taxon-name-part></tp:taxon-name></italic>, this species differs in size. <italic><tp:taxon-name><tp:taxon-name-part taxon-name-part-type="genus">Hydrodessus</tp:taxon-name-part> <tp:taxon-name-part taxon-name-part-type="species">phyllisae</tp:taxon-name-part></tp:taxon-name></italic> are smaller (<abbrev xmlns:xlink="http://www.w3.org/1999/xlink" xlink:title="total length" xlink:type="simple">TL</abbrev> &lt; 2.7 mm) than <italic><tp:taxon-name><tp:taxon-name-part taxon-name-part-type="genus">Hydrodessus</tp:taxon-name-part> <tp:taxon-name-part taxon-name-part-type="species">latotibialis</tp:taxon-name-part></tp:taxon-name></italic> (Tl &gt; 2.9 mm). Also, specimens are more shiny than <italic><tp:taxon-name><tp:taxon-name-part taxon-name-part-type="genus">Hydrodessus</tp:taxon-name-part> <tp:taxon-name-part taxon-name-part-type="species">phyllisae</tp:taxon-name-part></tp:taxon-name></italic> which are dorsally more matte. Unfortunately, male specimens of <italic><tp:taxon-name><tp:taxon-name-part taxon-name-part-type="genus">Hydrodessus</tp:taxon-name-part> <tp:taxon-name-part taxon-name-part-type="species">latotibialis</tp:taxon-name-part></tp:taxon-name></italic> were not available, so the usually definitive male gentalia were not examined for comparison.</p></tp:treatment-sec><tp:treatment-sec sec-type="Description"><title>Description.</title><p>
            <italic>Measurements</italic>. <abbrev xmlns:xlink="http://www.w3.org/1999/xlink" xlink:title="total length" xlink:type="simple">TL</abbrev> = 3.0–3.2 mm, <abbrev xmlns:xlink="http://www.w3.org/1999/xlink" xlink:title="greatest width across elytra" xlink:type="simple">GW</abbrev> = 1.5 mm, <abbrev xmlns:xlink="http://www.w3.org/1999/xlink" xlink:title="greatest width of pronotum" xlink:type="simple">PW</abbrev> = 1.2–1.3 mm, <abbrev xmlns:xlink="http://www.w3.org/1999/xlink" xlink:title="greatest width of head" xlink:type="simple">HW</abbrev> = 0.9 mm, <abbrev xmlns:xlink="http://www.w3.org/1999/xlink" xlink:title="distance between eyes" xlink:type="simple">EW</abbrev> = 0.5–0.6 mm, <abbrev xmlns:xlink="http://www.w3.org/1999/xlink" xlink:title="total length" xlink:type="simple">TL</abbrev>/<abbrev xmlns:xlink="http://www.w3.org/1999/xlink" xlink:title="greatest width across elytra" xlink:type="simple">GW</abbrev> = 2.0–2.1, <abbrev xmlns:xlink="http://www.w3.org/1999/xlink" xlink:title="greatest width of head" xlink:type="simple">HW</abbrev>/<abbrev xmlns:xlink="http://www.w3.org/1999/xlink" xlink:title="distance between eyes" xlink:type="simple">EW</abbrev> = 1.7. Body shape moderately robust, apically rounded, lateral margins distinctly discontinuous between pronotum and elytron (Fig. <xref ref-type="fig" rid="F7">23A</xref>).</p><p>
            <italic>Coloration</italic> (Fig. <xref ref-type="fig" rid="F7">23A</xref>). Head dark orange. Pronotum orange. Elytron dark orance with broad, indistinct pale areas anteriorly, subapically and at apex. Antennae, palps, and legs orange. Ventral surfaces dark orange.</p><p>
            <italic>Sculpture and structure</italic>. Head broad, anterior margin broadly rounded medially; surface covered with minute punctures; eyes moderately small. Pronotum subcordate, widest slightly anterior of middle (Fig. <xref ref-type="fig" rid="F7">23A</xref>); lateral bead fine; surface shiny with fine punctures. Elytra elongate, apically rounded (Fig. <xref ref-type="fig" rid="F7">23A</xref>); lateral carina extending posteriorly to about 1/2 length of elytron (Fig. <xref ref-type="fig" rid="F7">23B</xref>); surface shiny, covered with fine punctures. Prosternum medially carinate, setose; prosternal process moderately broad, subrectangular but widest at anterior laterally-expanded lobes, lateral margins slightly concave, subparallel, apex truncate, longitudinally strongly impressed (Fig. <xref ref-type="fig" rid="F7">23C</xref>). Metaventrite with anterior process moderately large, apically rounded, distinctly subapically constricted; metasternal carinae approximated anteriorly, posteriorly well-marked, strongly and evenly divergent across metasternum, ending near anterior terminus of metacoxal lines (Fig. <xref ref-type="fig" rid="F7">23C</xref>); other surfaces covered with fine punctures. Legs with most surfaces covered with fine punctures; metatibia with distinctive brush of dense, elongate setae on postero-apical surface; pro- and mesotibiae broad, with broad subapical emargination on dorsal margin (Fig. <xref ref-type="fig" rid="F1">7B</xref>); metatrochanter apically rounded but with small, sharp point; metacoxa evenly covered with fine punctures; metacoxal lines well developed, anteriorly slightly divergent but nearly subparallel (Fig. <xref ref-type="fig" rid="F7">23C</xref>). Abdomen shiny, evenly covered with fine punctures; apex of VI rounded.</p><p>
            <italic>Male genitalia</italic>. Only females were examined.</p><p>
            <italic>Female genitalia</italic>. Not examined.</p><p>
            <italic>Sexual dimorphism</italic>. Only females were examined.</p><p>
            <italic>Variation</italic>. No signficant variation was detected.</p><!--PageBreak--></tp:treatment-sec><tp:treatment-sec sec-type="Etymology"><title>Etymology.</title><p>This species is named <italic>latotibialis</italic> from the Latin, <italic>lato</italic>, meaning “broad,” and <italic>tibialis</italic>, meaning “tibia,” for the relatively broad mesotibia in specimens.</p></tp:treatment-sec><tp:treatment-sec sec-type="Distribution"><title>Distribution.</title><p>This species is known only from one locality in Tambopata Reserve, Peru (Fig. <xref ref-type="fig" rid="F12">42</xref>).</p></tp:treatment-sec><tp:treatment-sec sec-type="Habitat"><title>Habitat.</title><p>The type specimens were collected from subtropical moist forest.</p></tp:treatment-sec><tp:treatment-sec sec-type="Discussion"><title>Discussion.</title><p>Two female specimens were examined of this species. Although ordinarily it is ill advised to describe new species of <tp:taxon-name><tp:taxon-name-part taxon-name-part-type="family">Dytiscidae</tp:taxon-name-part></tp:taxon-name> based only on female specimens, this species appears sufficiently distinct that there should be little difficulty in associating specimens with this species in the future.</p></tp:treatment-sec><tp:treatment-sec sec-type="Specimens"><title>Specimens.</title><p>The holotype and one paratype were examined. The holotype female is in <named-content xmlns:xlink="http://www.w3.org/1999/xlink" content-type="dwc:institutional_code" xlink:type="simple">USNM</named-content> labeled, “PERU: Madre de Dios: Rio Tambopata Res: 30 air km.SW Pto.Maldonado,290m 16–20 XI 1979 J.B.Heppner subtropical moist forest/ HYDRODESSUS sp. P.J.S. [handwritten]/ HOLOTYPE <italic><tp:taxon-name><tp:taxon-name-part taxon-name-part-type="genus">Hydrodessus</tp:taxon-name-part> <tp:taxon-name-part taxon-name-part-type="species">latotibialis</tp:taxon-name-part></tp:taxon-name></italic> Miller, 2016 [red label with black line border].”</p><p>Paratype, 1 total. <bold>Peru</bold>, Madre de Dios, Rio Tambopata Reserve, 30km SW Puerto Maldonado, 290m, 16–20 Nov 1979, subtropical moist forest, J.B. Heppner (1, <named-content xmlns:xlink="http://www.w3.org/1999/xlink" content-type="dwc:institutional_code" xlink:type="simple">USNM</named-content>).</p></tp:treatment-sec><tp:treatment-sec><!--Section generated to contain objects referenced in tp:taxon-treatment.--><fig id="F7" position="float" orientation="portrait"><label>Figures 23–25.</label><caption><p>
          <italic><tp:taxon-name><tp:taxon-name-part taxon-name-part-type="genus">Hydrodessus</tp:taxon-name-part></tp:taxon-name></italic> species. <bold>A</bold> dorsal habitus <bold>B</bold> lateral habitus <bold>C</bold> ventral surfaces <bold>D</bold> male median lobe, right lateral aspect <bold>E</bold> male median lobe, ventral aspect <bold>F</bold> male right lateral lobe, right lateral aspect <bold>23</bold> <italic><tp:taxon-name><tp:taxon-name-part taxon-name-part-type="genus">Hydrodessus</tp:taxon-name-part> <tp:taxon-name-part taxon-name-part-type="species">latotibialis</tp:taxon-name-part></tp:taxon-name></italic> <bold>24</bold> <italic><tp:taxon-name><tp:taxon-name-part taxon-name-part-type="genus">Hydrodessus</tp:taxon-name-part> <tp:taxon-name-part taxon-name-part-type="species">maculatus</tp:taxon-name-part></tp:taxon-name></italic> <bold>25</bold> <italic><tp:taxon-name><tp:taxon-name-part taxon-name-part-type="genus">Hydrodessus</tp:taxon-name-part> <tp:taxon-name-part taxon-name-part-type="species">morsus</tp:taxon-name-part></tp:taxon-name></italic>. Scale bars = 1.0 mm for <bold>A</bold> and <bold>B</bold> only.</p></caption><graphic xmlns:xlink="http://www.w3.org/1999/xlink" xlink:href="zookeys-580-045-g007.jpg" position="float" orientation="portrait" xlink:type="simple" id="oo_84747.jpg"/></fig><fig id="F12" position="float" orientation="portrait"><label>Figures 42–47.</label><caption><p>
          <italic><tp:taxon-name><tp:taxon-name-part taxon-name-part-type="genus">Hydrodessus</tp:taxon-name-part></tp:taxon-name></italic> species, distributions.</p></caption><graphic xmlns:xlink="http://www.w3.org/1999/xlink" xlink:href="zookeys-580-045-g012.jpg" position="float" orientation="portrait" xlink:type="simple" id="oo_84752.jpg"/></fig><fig id="F1" position="float" orientation="portrait"><label>Figures 1–7.</label><caption><p>
          <italic><tp:taxon-name><tp:taxon-name-part taxon-name-part-type="genus">Hydrodessus</tp:taxon-name-part></tp:taxon-name></italic> species. <bold>1</bold> <italic><tp:taxon-name><tp:taxon-name-part taxon-name-part-type="genus">Hydrodessus</tp:taxon-name-part> <tp:taxon-name-part taxon-name-part-type="species">keithi</tp:taxon-name-part></tp:taxon-name></italic>, left metathoracic leg, posterior aspect <bold>2</bold> <italic><tp:taxon-name><tp:taxon-name-part taxon-name-part-type="genus">Hydrodessus</tp:taxon-name-part> <tp:taxon-name-part taxon-name-part-type="species">amazonensis</tp:taxon-name-part></tp:taxon-name></italic>, redrawn from <xref ref-type="bibr" rid="B10">Spangler (1966)</xref> <bold>A</bold> dorsal habitus <bold>B</bold> male median lobe, right lateral aspect C male right lateral lobe, right lateral aspect <bold>3</bold> <italic><tp:taxon-name><tp:taxon-name-part taxon-name-part-type="genus">Hydrodessus</tp:taxon-name-part> <tp:taxon-name-part taxon-name-part-type="species">nanayensis</tp:taxon-name-part></tp:taxon-name></italic>, dorsal habitus, redrawn from <xref ref-type="bibr" rid="B10">Spangler (1966)</xref> <bold>4</bold> <italic><tp:taxon-name><tp:taxon-name-part taxon-name-part-type="genus">Hydrodessus</tp:taxon-name-part> <tp:taxon-name-part taxon-name-part-type="species">pereirai</tp:taxon-name-part></tp:taxon-name></italic> <bold>A</bold> dorsal aspect <bold>B</bold> lateral aspect C prosternal process, mesoventrite, mesocoxae <bold>5</bold> <italic><tp:taxon-name><tp:taxon-name-part taxon-name-part-type="genus">Hydrodessus</tp:taxon-name-part> <tp:taxon-name-part taxon-name-part-type="species">keithi</tp:taxon-name-part></tp:taxon-name></italic>, elytra, lateral aspect <bold>A</bold> male <bold>B</bold> female <bold>6</bold> <italic><tp:taxon-name><tp:taxon-name-part taxon-name-part-type="genus">Hydrodessus</tp:taxon-name-part> <tp:taxon-name-part taxon-name-part-type="species">biguttatus</tp:taxon-name-part></tp:taxon-name></italic>, right metatrochanter and metafemur, anterior aspect <bold>7</bold> <italic><tp:taxon-name><tp:taxon-name-part taxon-name-part-type="genus">Hydrodessus</tp:taxon-name-part></tp:taxon-name></italic>, left protibia, anterior aspect <bold>A</bold> <italic><tp:taxon-name><tp:taxon-name-part taxon-name-part-type="genus">Hydrodessus</tp:taxon-name-part> <tp:taxon-name-part taxon-name-part-type="species">phyllisae</tp:taxon-name-part></tp:taxon-name></italic> <bold>B</bold> <italic><tp:taxon-name><tp:taxon-name-part taxon-name-part-type="genus">Hydrodessus</tp:taxon-name-part> <tp:taxon-name-part taxon-name-part-type="species">tenuatus</tp:taxon-name-part></tp:taxon-name></italic>. Scale bars = 1.0 mm for <bold>4A</bold>, <bold>B</bold> only.</p></caption><graphic xmlns:xlink="http://www.w3.org/1999/xlink" xlink:href="zookeys-580-045-g001.jpg" position="float" orientation="portrait" xlink:type="simple" id="oo_84741.jpg"/></fig></tp:treatment-sec><ref-list><ref id="B10"><mixed-citation xmlns:xlink="http://www.w3.org/1999/xlink" xlink:type="simple">
          <person-group><name name-style="western"><surname>Spangler</surname><given-names>PJ</given-names></name></person-group> (<year>1966</year>) <article-title>The Catherwood Foundation Peruvian-Amazon Expedition. XII. Aquatic <tp:taxon-name><tp:taxon-name-part taxon-name-part-type="order">Coleoptera</tp:taxon-name-part></tp:taxon-name> (<tp:taxon-name><tp:taxon-name-part taxon-name-part-type="family">Dytiscidae</tp:taxon-name-part></tp:taxon-name>, <tp:taxon-name><tp:taxon-name-part taxon-name-part-type="family">Noteridae</tp:taxon-name-part></tp:taxon-name>, <tp:taxon-name><tp:taxon-name-part taxon-name-part-type="family">Gyrinidae</tp:taxon-name-part></tp:taxon-name>, <tp:taxon-name><tp:taxon-name-part taxon-name-part-type="family">Hydrophilidae</tp:taxon-name-part></tp:taxon-name>, <tp:taxon-name><tp:taxon-name-part taxon-name-part-type="family">Dascillidae</tp:taxon-name-part></tp:taxon-name>, <tp:taxon-name><tp:taxon-name-part taxon-name-part-type="family">Helodidae</tp:taxon-name-part></tp:taxon-name>, <tp:taxon-name><tp:taxon-name-part taxon-name-part-type="family">Psephenidae</tp:taxon-name-part></tp:taxon-name>, <tp:taxon-name><tp:taxon-name-part taxon-name-part-type="family">Elmidae</tp:taxon-name-part></tp:taxon-name>).</article-title> <source>Monographs of the Academy of Natural Science of Philadelphia</source> <volume>14</volume>: <fpage>377</fpage>–<lpage>443</lpage>.</mixed-citation></ref></ref-list></tp:taxon-treatment>
