# Supplementary material for: Revision of the Neotropical diving beetle genus Hydrodessus J. Balfour-Browne, 1953 (Coleoptera, Dytiscidae, Hydroporinae, Bidessini)
Source: Zookeys. 2016 Apr 12;(580):45–124. doi: 10.3897/zookeys.580.8153 (PMC4829950; doi:10.3897/zookeys.580.8153)
Supplement: XML Treatment for Hydrodessus maculatus [file zookeys.580.8153-treatment19.xml]

<!DOCTYPE tp:taxon-treatment
  PUBLIC "-//TaxonX//DTD Taxonomic Treatment Publishing DTD v0 20100105//EN" "tax-treatment-NSO.dtd">
<tp:taxon-treatment xmlns:tp="http://www.plazi.org/taxpub"><tp:treatment-meta><kwd-group><label>Taxon classification</label><kwd><named-content content-type="kingdom">Animalia</named-content></kwd><kwd><named-content content-type="order">Coleoptera</named-content></kwd><kwd><named-content content-type="family">Dytiscidae</named-content></kwd></kwd-group><mixed-citation publication-type="journal"><person-group><name><surname>Miller</surname><given-names>Kelly B.</given-names></name></person-group><article-title>Revision of the Neotropical diving beetle genus <italic><tp:taxon-name><tp:taxon-name-part taxon-name-part-type="genus">Hydrodessus</tp:taxon-name-part></tp:taxon-name></italic> J. Balfour-Browne, 1953 (<tp:taxon-name><tp:taxon-name-part taxon-name-part-type="order">Coleoptera</tp:taxon-name-part></tp:taxon-name>, <tp:taxon-name><tp:taxon-name-part taxon-name-part-type="family">Dytiscidae</tp:taxon-name-part></tp:taxon-name>, <tp:taxon-name><tp:taxon-name-part taxon-name-part-type="subfamily">Hydroporinae</tp:taxon-name-part></tp:taxon-name>, <tp:taxon-name><tp:taxon-name-part taxon-name-part-type="tribe">Bidessini</tp:taxon-name-part></tp:taxon-name>)</article-title><source>Zookeys</source><day>12</day><month>4</month><year>2016</year><volume>2016</volume><issue>580</issue><fpage>45</fpage><lpage>124</lpage><pub-id pub-id-type="doi">10.3897/zookeys.580.8153</pub-id></mixed-citation></tp:treatment-meta><tp:nomenclature><tp:taxon-name>
            <tp:taxon-name-part taxon-name-part-type="genus">Hydrodessus</tp:taxon-name-part>
            <tp:taxon-name-part taxon-name-part-type="species">maculatus</tp:taxon-name-part>
            <object-id xmlns:xlink="http://www.w3.org/1999/xlink" content-type="zoobank" xlink:type="simple">http://zoobank.org/49783BC9-6EA4-45E9-A9BE-071517EE9CDF</object-id>
          </tp:taxon-name><tp:taxon-status xmlns:xlink="http://www.w3.org/1999/xlink" xlink:type="simple">sp. n.</tp:taxon-status><xref ref-type="fig" rid="F7">Figs 24</xref><xref ref-type="fig" rid="F11">, 40</xref><xref ref-type="fig" rid="F12">, 45</xref></tp:nomenclature><tp:treatment-sec sec-type="Type locality"><title>Type locality.</title><p>Venezuela, Territorio Federal Amazonas, Cerro de la Neblina, basecamp, <named-content xmlns:xlink="http://www.w3.org/1999/xlink" content-type="dwc:verbatimCoordinates" xlink:type="simple"><named-content content-type="geo-json" specific-use="{&#34;type&#34;:&#34;Point&#34;,&#34;coordinates&#34;:[-66.166667,0.833333]}" xlink:type="simple">0°50'N 66°10'W</named-content></named-content>.</p></tp:treatment-sec><tp:treatment-sec sec-type="Diagnosis"><title>Diagnosis.</title><p>This is a distinctive, elongate, dorsally maculate species (Fig. <xref ref-type="fig" rid="F7">24A</xref>). The dorsal base color is dark black with red areas medially and laterally on the pronotum and as moderately distinctive, irregular maculae subbasally, subapically and apically on the elytron (Fig. <xref ref-type="fig" rid="F7">24A</xref>). The lateral elytral carina is distinctive to about 1/2 length of elytron (Fig. <xref ref-type="fig" rid="F7">24B</xref>). The prosternal process is broad with subparallel lateral margins (Fig. <xref ref-type="fig" rid="F7">24C</xref>). The metaventrite carinae are prominent, constricted anteriorly and evenly divergent posteriorly (Fig. <xref ref-type="fig" rid="F7">24C</xref>). The male median lobe in lateral aspect is relatively narrow basally and abruptly curved at base of apical portion (Fig. <xref ref-type="fig" rid="F7">24D</xref>). The apical portion is relatively straight and medially distinctly expanded along ventral margin with the apex elongate, slender and sharply pointed (Fig. <xref ref-type="fig" rid="F7">24D</xref>). The median lobe in ventral aspect is slender to a distinct subapical lateral expansion with the apex convergent to a rounded apex (Fig. <xref ref-type="fig" rid="F7">24E</xref>). The lateral lobe is moderately slender and curved to rounded apex (Fig. <xref ref-type="fig" rid="F7">24F</xref>). The series of apical setae are on the ventral margin rather than the dorsal as in other species (Fig. <xref ref-type="fig" rid="F7">24F</xref>).</p></tp:treatment-sec><tp:treatment-sec sec-type="Description"><title>Description.</title><p>
            <italic>Measurements</italic>. <abbrev xmlns:xlink="http://www.w3.org/1999/xlink" xlink:title="total length" xlink:type="simple">TL</abbrev> = 3.0–3.1 mm, <abbrev xmlns:xlink="http://www.w3.org/1999/xlink" xlink:title="greatest width across elytra" xlink:type="simple">GW</abbrev> = 1.4 mm, <abbrev xmlns:xlink="http://www.w3.org/1999/xlink" xlink:title="greatest width of pronotum" xlink:type="simple">PW</abbrev> = 1.2 mm, <abbrev xmlns:xlink="http://www.w3.org/1999/xlink" xlink:title="greatest width of head" xlink:type="simple">HW</abbrev> = 0.8–0.9 mm, <abbrev xmlns:xlink="http://www.w3.org/1999/xlink" xlink:title="distance between eyes" xlink:type="simple">EW</abbrev> = 0.5 mm, <abbrev xmlns:xlink="http://www.w3.org/1999/xlink" xlink:title="total length" xlink:type="simple">TL</abbrev>/<abbrev xmlns:xlink="http://www.w3.org/1999/xlink" xlink:title="greatest width across elytra" xlink:type="simple">GW</abbrev> = 2.2, <abbrev xmlns:xlink="http://www.w3.org/1999/xlink" xlink:title="greatest width of head" xlink:type="simple">HW</abbrev>/<abbrev xmlns:xlink="http://www.w3.org/1999/xlink" xlink:title="distance between eyes" xlink:type="simple">EW</abbrev> = 1.7. Body shape moderately elongate, lateral margin distinctly discontinuous between pronotum and elytron (Fig. <xref ref-type="fig" rid="F7">24A</xref>).</p><p>
            <italic>Coloration</italic> (Fig. <xref ref-type="fig" rid="F7">24A</xref>). Head reddish. Pronotum yellow, reddish medially and along posteromedial margin. Elytra red-brown with three yellow regions (Fig. <xref ref-type="fig" rid="F7">24A</xref>), one sub-basally with large, irregular macula extending from lateral margin to near suture, one irregular macula at about 2/3 length, and one at apex.</p><p>
            <italic>Sculpture and structure</italic>. Head broad, anterior clypeal margin subtruncate; surface covered with fine punctures; eyes moderately large (Fig. <xref ref-type="fig" rid="F7">24A</xref>). Pronotum cordate (Fig. <xref ref-type="fig" rid="F7">24A</xref>), lateral margins broadly curved in anterior half, slightly convergent posteriorly in posterior half; lateral bead fine anteriorly, posteriorly obscured; surface covered with fine punctures. Elytra elongate, lateral margins subparallel for much of length, apex somewhat pointed (Fig. <xref ref-type="fig" rid="F7">24A</xref>); lateral carina distinct and conspicuous, extending to near half length of elytron (Fig. <xref ref-type="fig" rid="F7">24B</xref>); surface of elytron covered with fine punctures. Prosternum medially prominently carinate with fine setae on each side; prosternal process broad, broadest anteriorly, lateral margins slightly convex, strongly impressed medially, apex broadly truncate (Fig. <xref ref-type="fig" rid="F7">24C</xref>). Metaventrite with metasternal process well developed, conspicuously constricted subapically, surface slightly excavated, carinae well-developed, divergent posteriorly, extending to posterior margin of Metaventrite and ending near anterior ends of metacoxal lines (Fig. <xref ref-type="fig" rid="F7">24C</xref>); Metaventrite covered with fine punctures. Legs with surfaces covered with fine punctures; metatibia with posteroapical brush of setae; pro and mesotibiae moderately broad; metacoxa very densely covered with fine punctures; metacoxal lines well developed, straight and subparallel, only slightly divergent anteriorly (Fig. <xref ref-type="fig" rid="F7">24C</xref>). Abdomen densely, finely punctate; stermine VI apically broadly rounded.</p><p>
            <italic>Male genitalia</italic>. Median lobe bilaterally symmetrical, in lateral aspect moderately curved, with basal portion subtriangular, apical portion curved medially, more straight near apex, subapically somewhat expanded along ventral margin, strongly tapered to elongate, pointed apex (Fig. <xref ref-type="fig" rid="F7">24D</xref>); in ventral aspect with lateral margins subparallel for most of length, subapically distinctly expanded laterally and apex broadly triangular (Fig. <xref ref-type="fig" rid="F7">24E</xref>). Lateral lobe moderately broad basally, evenly tapered and slightly curved to rounded apex which has series of marginal setae (Fig. <xref ref-type="fig" rid="F7">24F</xref>).</p><p>
            <italic>Female genitalia</italic>. Gonocoxosternite with apical portion broadly triangular, medial margin slightly concave, apical portion very large and broadly lobed (Fig. <xref ref-type="fig" rid="F11">40</xref>). Gonocoxa broad, apically broadly rounded, evenly tapered anteriorly to short apodeme (Fig. <xref ref-type="fig" rid="F11">40</xref>). Bursa short, broad; spermathecal duct very slender and elongate, expanded to receptacle which is semispherical; spermatheca elongate, slender and curved, without spermathecal spine; fertilization duct short, slender (Fig. <xref ref-type="fig" rid="F11">40</xref>).</p><p>
            <italic>Sexual dimorphism</italic>. Male pro- and mesotarsi I–III more broadly expanded than female and ventrally with several large adhesive setae.</p><p>
            <italic>Variation</italic>. Specimens vary in coloration with some specimens darker and others lighter.</p></tp:treatment-sec><tp:treatment-sec sec-type="Etymology"><title>Etymology.</title><p>This species is named <italic>maculatus</italic>, Latin for “spotted,” for the maculate coloration on the elytra in specimens.</p></tp:treatment-sec><tp:treatment-sec sec-type="Distribution"><title>Distribution.</title><p>
            <italic><tp:taxon-name><tp:taxon-name-part taxon-name-part-type="genus">Hydrodessus</tp:taxon-name-part> <tp:taxon-name-part taxon-name-part-type="species">maculatus</tp:taxon-name-part></tp:taxon-name></italic> is known from Amazonas, Venezuela and Region IX, Guyana (Fig. <xref ref-type="fig" rid="F12">45</xref>).</p><!--PageBreak--></tp:treatment-sec><tp:treatment-sec sec-type="Habitat"><title>Habitat.</title><p>Specimens were collected “seined from rocks in rapids” and “netted along margins” of the Rio Baria. They have also been found in creeks and at a blacklight in a rainforest.</p></tp:treatment-sec><tp:treatment-sec sec-type="Specimens"><title>Specimens.</title><p>Holotype: ♂ in <named-content xmlns:xlink="http://www.w3.org/1999/xlink" content-type="dwc:institutional_code" xlink:type="simple">MIZA</named-content> labeled, “VENEZUELA, T.F.Amaz. Cerro de la Neblina Basecamp, 140 m. <named-content xmlns:xlink="http://www.w3.org/1999/xlink" content-type="dwc:verbatimCoordinates" xlink:type="simple"><named-content content-type="geo-json" specific-use="{&#34;type&#34;:&#34;Point&#34;,&#34;coordinates&#34;:[-66.166667,0.833333]}" xlink:type="simple">0°50'N, 66°10'W</named-content></named-content> 20 February 1985/ Netted along margins of Rio Baria P.J. &amp; P.M.Spangler, R.Faitoute,W.Steiner/ HOLOTYPE <tp:taxon-name><tp:taxon-name-part taxon-name-part-type="genus">Hydrodessus</tp:taxon-name-part> <tp:taxon-name-part taxon-name-part-type="species">maculatus</tp:taxon-name-part></tp:taxon-name> Miller, 2016 [red label with black line border].”</p><p>Paratypes, 110 total. <bold>Venezuela</bold>; Amazonas, Cerro de al Neblina, basecamp, <named-content xmlns:xlink="http://www.w3.org/1999/xlink" content-type="dwc:verbatimCoordinates" xlink:type="simple"><named-content content-type="geo-json" specific-use="{&#34;type&#34;:&#34;Point&#34;,&#34;coordinates&#34;:[-66.167,0.833]}" xlink:type="simple">0.833°N, 66.167°W</named-content></named-content>, 21 Feb 1985, muddy oxbow pond, 140m, P.J. Spangler, P.M. Spangler, R. Faitoute and W. Steiner (51, <named-content xmlns:xlink="http://www.w3.org/1999/xlink" content-type="dwc:institutional_code" xlink:type="simple">USNM</named-content>, KUNHM, <named-content xmlns:xlink="http://www.w3.org/1999/xlink" content-type="dwc:institutional_code" xlink:type="simple">MIZA</named-content>, <abbrev xmlns:xlink="http://www.w3.org/1999/xlink" content-type="institution" xlink:title="Museum of Southwestern Biology Division of Arthropods, University of New Mexico, Albuquerque, NM, USA K.B. Miller" xlink:type="simple">MSBA</abbrev>); same, but 20 Feb 1985, netted along margins of Rio Baria (51, <named-content xmlns:xlink="http://www.w3.org/1999/xlink" content-type="dwc:institutional_code" xlink:type="simple">USNM</named-content>, KUNHM, <named-content xmlns:xlink="http://www.w3.org/1999/xlink" content-type="dwc:institutional_code" xlink:type="simple">MIZA</named-content>, <abbrev xmlns:xlink="http://www.w3.org/1999/xlink" content-type="institution" xlink:title="Museum of Southwestern Biology Division of Arthropods, University of New Mexico, Albuquerque, NM, USA K.B. Miller" xlink:type="simple">MSBA</abbrev>); same, but 20 Feb 1985, seined from rocks in rapids of Rio Baria (4, <named-content xmlns:xlink="http://www.w3.org/1999/xlink" content-type="dwc:institutional_code" xlink:type="simple">USNM</named-content>); same, but 6 Feb 2013, blacklight in rainforest clearing near Rio Baria (1, <named-content xmlns:xlink="http://www.w3.org/1999/xlink" content-type="dwc:institutional_code" xlink:type="simple">USNM</named-content>). <bold>Guyana</bold>; Region IX, road to Parabara, creek crossing at Mushal Wao, <named-content xmlns:xlink="http://www.w3.org/1999/xlink" content-type="dwc:verbatimCoordinates" xlink:type="simple"><named-content content-type="geo-json" specific-use="{&#34;type&#34;:&#34;Point&#34;,&#34;coordinates&#34;:[-59.292,2.161]}" xlink:type="simple">2.161°N, 59.292°W</named-content></named-content>, 1 Sep 2013, creek margins, 268m, Short, Isaacs, Salisbury (2, KUNHM, SEMC0964975, SEMC0964987).</p></tp:treatment-sec><tp:treatment-sec><!--Section generated to contain objects referenced in tp:taxon-treatment.--><fig id="F7" position="float" orientation="portrait"><label>Figures 23–25.</label><caption><p>
          <italic><tp:taxon-name><tp:taxon-name-part taxon-name-part-type="genus">Hydrodessus</tp:taxon-name-part></tp:taxon-name></italic> species. <bold>A</bold> dorsal habitus <bold>B</bold> lateral habitus <bold>C</bold> ventral surfaces <bold>D</bold> male median lobe, right lateral aspect <bold>E</bold> male median lobe, ventral aspect <bold>F</bold> male right lateral lobe, right lateral aspect <bold>23</bold> <italic><tp:taxon-name><tp:taxon-name-part taxon-name-part-type="genus">Hydrodessus</tp:taxon-name-part> <tp:taxon-name-part taxon-name-part-type="species">latotibialis</tp:taxon-name-part></tp:taxon-name></italic> <bold>24</bold> <italic><tp:taxon-name><tp:taxon-name-part taxon-name-part-type="genus">Hydrodessus</tp:taxon-name-part> <tp:taxon-name-part taxon-name-part-type="species">maculatus</tp:taxon-name-part></tp:taxon-name></italic> <bold>25</bold> <italic><tp:taxon-name><tp:taxon-name-part taxon-name-part-type="genus">Hydrodessus</tp:taxon-name-part> <tp:taxon-name-part taxon-name-part-type="species">morsus</tp:taxon-name-part></tp:taxon-name></italic>. Scale bars = 1.0 mm for <bold>A</bold> and <bold>B</bold> only.</p></caption><graphic xmlns:xlink="http://www.w3.org/1999/xlink" xlink:href="zookeys-580-045-g007.jpg" position="float" orientation="portrait" xlink:type="simple" id="oo_84747.jpg"/></fig><fig id="F11" position="float" orientation="portrait"><label>Figures 35–41.</label><caption><p>
          <italic><tp:taxon-name><tp:taxon-name-part taxon-name-part-type="genus">Hydrodessus</tp:taxon-name-part></tp:taxon-name></italic> species, female reproductive tract, ventral aspect. <bold>35</bold> <italic><tp:taxon-name><tp:taxon-name-part taxon-name-part-type="genus">Hydrodessus</tp:taxon-name-part> <tp:taxon-name-part taxon-name-part-type="species">angularis</tp:taxon-name-part></tp:taxon-name></italic> <bold>36</bold> <italic><tp:taxon-name><tp:taxon-name-part taxon-name-part-type="genus">Hydrodessus</tp:taxon-name-part> <tp:taxon-name-part taxon-name-part-type="species">concolorans</tp:taxon-name-part></tp:taxon-name></italic> <bold>37</bold> <italic><tp:taxon-name><tp:taxon-name-part taxon-name-part-type="genus">Hydrodessus</tp:taxon-name-part> <tp:taxon-name-part taxon-name-part-type="species">keithi</tp:taxon-name-part></tp:taxon-name></italic> <bold>38</bold> <italic><tp:taxon-name><tp:taxon-name-part taxon-name-part-type="genus">Hydrodessus</tp:taxon-name-part> <tp:taxon-name-part taxon-name-part-type="species">kylei</tp:taxon-name-part></tp:taxon-name></italic> <bold>39</bold> <italic><tp:taxon-name><tp:taxon-name-part taxon-name-part-type="genus">Hydrodessus</tp:taxon-name-part> <tp:taxon-name-part taxon-name-part-type="species">laetus</tp:taxon-name-part></tp:taxon-name></italic> <bold>40</bold> <italic><tp:taxon-name><tp:taxon-name-part taxon-name-part-type="genus">Hydrodessus</tp:taxon-name-part> <tp:taxon-name-part taxon-name-part-type="species">maculatus</tp:taxon-name-part></tp:taxon-name></italic> <bold>41</bold> <italic><tp:taxon-name><tp:taxon-name-part taxon-name-part-type="genus">Hydrodessus</tp:taxon-name-part> <tp:taxon-name-part taxon-name-part-type="species">phyllisae</tp:taxon-name-part></tp:taxon-name></italic>.</p></caption><graphic xmlns:xlink="http://www.w3.org/1999/xlink" xlink:href="zookeys-580-045-g011.jpg" position="float" orientation="portrait" xlink:type="simple" id="oo_84751.jpg"/></fig><fig id="F12" position="float" orientation="portrait"><label>Figures 42–47.</label><caption><p>
          <italic><tp:taxon-name><tp:taxon-name-part taxon-name-part-type="genus">Hydrodessus</tp:taxon-name-part></tp:taxon-name></italic> species, distributions.</p></caption><graphic xmlns:xlink="http://www.w3.org/1999/xlink" xlink:href="zookeys-580-045-g012.jpg" position="float" orientation="portrait" xlink:type="simple" id="oo_84752.jpg"/></fig></tp:treatment-sec></tp:taxon-treatment>
