# Supplementary material for: Revision of the Neotropical diving beetle genus Hydrodessus J. Balfour-Browne, 1953 (Coleoptera, Dytiscidae, Hydroporinae, Bidessini)
Source: Zookeys. 2016 Apr 12;(580):45–124. doi: 10.3897/zookeys.580.8153 (PMC4829950; doi:10.3897/zookeys.580.8153)
Supplement: XML Treatment for Hydrodessus morsus [file zookeys.580.8153-treatment20.xml]

<!DOCTYPE tp:taxon-treatment
  PUBLIC "-//TaxonX//DTD Taxonomic Treatment Publishing DTD v0 20100105//EN" "tax-treatment-NSO.dtd">
<tp:taxon-treatment xmlns:tp="http://www.plazi.org/taxpub"><tp:treatment-meta><kwd-group><label>Taxon classification</label><kwd><named-content content-type="kingdom">Animalia</named-content></kwd><kwd><named-content content-type="order">Coleoptera</named-content></kwd><kwd><named-content content-type="family">Dytiscidae</named-content></kwd></kwd-group><mixed-citation publication-type="journal"><person-group><name><surname>Miller</surname><given-names>Kelly B.</given-names></name></person-group><article-title>Revision of the Neotropical diving beetle genus <italic><tp:taxon-name><tp:taxon-name-part taxon-name-part-type="genus">Hydrodessus</tp:taxon-name-part></tp:taxon-name></italic> J. Balfour-Browne, 1953 (<tp:taxon-name><tp:taxon-name-part taxon-name-part-type="order">Coleoptera</tp:taxon-name-part></tp:taxon-name>, <tp:taxon-name><tp:taxon-name-part taxon-name-part-type="family">Dytiscidae</tp:taxon-name-part></tp:taxon-name>, <tp:taxon-name><tp:taxon-name-part taxon-name-part-type="subfamily">Hydroporinae</tp:taxon-name-part></tp:taxon-name>, <tp:taxon-name><tp:taxon-name-part taxon-name-part-type="tribe">Bidessini</tp:taxon-name-part></tp:taxon-name>)</article-title><source>Zookeys</source><day>12</day><month>4</month><year>2016</year><volume>2016</volume><issue>580</issue><fpage>45</fpage><lpage>124</lpage><pub-id pub-id-type="doi">10.3897/zookeys.580.8153</pub-id></mixed-citation></tp:treatment-meta><tp:nomenclature><tp:taxon-name>
            <tp:taxon-name-part taxon-name-part-type="genus">Hydrodessus</tp:taxon-name-part>
            <tp:taxon-name-part taxon-name-part-type="species">morsus</tp:taxon-name-part>
            <object-id xmlns:xlink="http://www.w3.org/1999/xlink" content-type="zoobank" xlink:type="simple">http://zoobank.org/32C68BA3-78DC-464D-AD0C-28C975DA8156</object-id>
          </tp:taxon-name><tp:taxon-status xmlns:xlink="http://www.w3.org/1999/xlink" xlink:type="simple">sp. n.</tp:taxon-status><xref ref-type="fig" rid="F7">Figs 25</xref><xref ref-type="fig" rid="F13">, 50</xref><!--PageBreak--></tp:nomenclature><tp:treatment-sec sec-type="Type locality"><title>Type locality.</title><p>Venezuela, Amazonas, Cerro de la Neblina, basecamp, <named-content xmlns:xlink="http://www.w3.org/1999/xlink" content-type="dwc:verbatimCoordinates" xlink:type="simple"><named-content content-type="geo-json" specific-use="{&#34;type&#34;:&#34;Point&#34;,&#34;coordinates&#34;:[-66.167,0.833]}" xlink:type="simple">0.833°N, 66.167°W</named-content></named-content>.</p></tp:treatment-sec><tp:treatment-sec sec-type="Diagnosis"><title>Diagnosis.</title><p>This is the smallest <italic><tp:taxon-name><tp:taxon-name-part taxon-name-part-type="genus">Hydrodessus</tp:taxon-name-part></tp:taxon-name></italic> (<abbrev xmlns:xlink="http://www.w3.org/1999/xlink" xlink:title="total length" xlink:type="simple">TL</abbrev> &lt; 1.5 mm). In addition, this species differs in having a low and rounded lateral elytral carina (Fig. <xref ref-type="fig" rid="F7">25B</xref>), a relatively narrow and apically pointed prosternal process (Fig. <xref ref-type="fig" rid="F7">25C</xref>), and the metaventrite carinae poorly developed (Fig. <xref ref-type="fig" rid="F7">25C</xref>). Specimens are concolorous yellow and parallel-sided (Fig. <xref ref-type="fig" rid="F7">25A</xref>). The male median lobe in lateral aspect is moderately broad basally, weakly curved and apically pointed (Fig. <xref ref-type="fig" rid="F7">25D</xref>). In ventral aspect the median lobe is slightly constricted subapically and apically rounded (Fig. <xref ref-type="fig" rid="F7">25E</xref>). The lateral lobe is broad basally and with margins apically evenly convergent to rounded apex (Fig. <xref ref-type="fig" rid="F7">25F</xref>).</p></tp:treatment-sec><tp:treatment-sec sec-type="Description"><title>Description.</title><p>
            <italic>Measurements</italic>. <abbrev xmlns:xlink="http://www.w3.org/1999/xlink" xlink:title="total length" xlink:type="simple">TL</abbrev> = 1.4–1.6 mm, <abbrev xmlns:xlink="http://www.w3.org/1999/xlink" xlink:title="greatest width across elytra" xlink:type="simple">GW</abbrev> = 0.5–0.6 mm, <abbrev xmlns:xlink="http://www.w3.org/1999/xlink" xlink:title="greatest width of pronotum" xlink:type="simple">PW</abbrev> = 0.5–0.6 mm, <abbrev xmlns:xlink="http://www.w3.org/1999/xlink" xlink:title="greatest width of head" xlink:type="simple">HW</abbrev> = 0.4–0.5 mm, <abbrev xmlns:xlink="http://www.w3.org/1999/xlink" xlink:title="distance between eyes" xlink:type="simple">EW</abbrev> = 0.3 mm, <abbrev xmlns:xlink="http://www.w3.org/1999/xlink" xlink:title="total length" xlink:type="simple">TL</abbrev>/<abbrev xmlns:xlink="http://www.w3.org/1999/xlink" xlink:title="greatest width across elytra" xlink:type="simple">GW</abbrev> = 2.4–2.6, <abbrev xmlns:xlink="http://www.w3.org/1999/xlink" xlink:title="greatest width of head" xlink:type="simple">HW</abbrev>/<abbrev xmlns:xlink="http://www.w3.org/1999/xlink" xlink:title="distance between eyes" xlink:type="simple">EW</abbrev> = 1.6–1.7. Body elongate, parallel–sided, lateral margin distinctly discontinuous between pronotum and elytron, dorsoventrally somewhat compressed (Fig. <xref ref-type="fig" rid="F7">25A</xref>).</p><p>
            <italic>Coloration</italic> (Fig. <xref ref-type="fig" rid="F7">25A</xref>). Body surfaces yellow throughout.</p><p>
            <italic>Sculpture and structure</italic>. Head elongate, anterior clypeal margin broadly rounded; surface finely punctate and shiny; eyes moderately large and large-faceted. Pronotum cordate, widest anterior to middle (Fig. <xref ref-type="fig" rid="F7">25A</xref>); lateral bead very fine; surface shiny with fine punctation. Elytra elongate, lateral margins subparallel (Fig. <xref ref-type="fig" rid="F7">25A</xref>); lateral carina indistinct, rounded, present only at humeral angle (Fig. <xref ref-type="fig" rid="F7">25B</xref>); surface covered with fine punctures. Prosternum relatively flat, not medially carinate; prosternal process elongate triangular, lateral carinae convergent to narrowly pointed apex, <!--PageBreak-->apically narrowly separated from Metaventrite (Fig. <xref ref-type="fig" rid="F7">25C</xref>). Metaventrite with anterior process narrowly triangular, metasternal carinae represented by low, rounded margin of medial flattened surface extending posteriorly to anterior ends of metacoxal lines (Fig. <xref ref-type="fig" rid="F7">25C</xref>); surface covered with fine punctation. Legs with surfaces largely shiny and impunctate; pro- and mesotibiae moderately broad; metatrochanter strongly offset and apically rounded; metatibia with posteroapical brush of setae; metacoxa covered with fine punctation; metacoxal lines indistinct, medially somewhat approximated, anteriorly divergent (Fig. <xref ref-type="fig" rid="F7">25C</xref>). Abdominal ventrites covered with fine punctation; VI apically broadly rounded.</p><p>
            <italic>Male genitalia</italic>. Median lobe bilaterally symmetrical, in lateral aspect broadly curved, with very broad basal portion, with medial expansion along ventral margin, apically with dorsal margin nearly stright, dorsal margin broadly curved to pointed apex (Fig. <xref ref-type="fig" rid="F7">25D</xref>); in ventral aspect broad, lateral margins slightly expanded medially, apically with margins slightly convergent to broadly rounded apex (Fig. <xref ref-type="fig" rid="F7">25E</xref>). Lateral lobe very broad basally, medially curved, apex broad with lateral margins straight and convergent to broadly rounded apex which has small cluster of marginal setae (Fig. <xref ref-type="fig" rid="F7">25F</xref>).</p><p>
            <italic>Female genitalia</italic>. Not examined.</p><p>
            <italic>Sexual dimorphism</italic>. Male pro- and mesotarsi I–III more broadly expanded than female and ventrally with several large adhesive setae.</p><p>
            <italic>Variation</italic>. Very little variation was observed among the few specimens examined.</p></tp:treatment-sec><tp:treatment-sec sec-type="Etymology"><title>Etymology.</title><p>This species is named <italic>morsus</italic>, Latin for “little bit,” for the small size of specimens.</p></tp:treatment-sec><tp:treatment-sec sec-type="Distribution"><title>Distribution.</title><p>This species is found only in Amazonas, Venezuela (Fig. <xref ref-type="fig" rid="F13">50</xref>).</p></tp:treatment-sec><tp:treatment-sec sec-type="Habitat"><title>Habitat.</title><p>Nearly all the known specimens were collected at black light.</p></tp:treatment-sec><tp:treatment-sec sec-type="Discussion"><title>Discussion.</title><p>This extremely small <italic><tp:taxon-name><tp:taxon-name-part taxon-name-part-type="genus">Hydrodessus</tp:taxon-name-part></tp:taxon-name></italic> has only weakly developed lateral elytral carina and metaventrite carinae. The prosternal process is also relatively narrow. Together, these make this species only poorly placed in <italic><tp:taxon-name><tp:taxon-name-part taxon-name-part-type="genus">Hydrodessus</tp:taxon-name-part></tp:taxon-name></italic>, but the male lateral lobes have a single segment, and the overall body shape is consistent with the variation present in the genus. Even so, it is certainly possible this species does not belong in <italic><tp:taxon-name><tp:taxon-name-part taxon-name-part-type="genus">Hydrodessus</tp:taxon-name-part></tp:taxon-name></italic>.</p></tp:treatment-sec><tp:treatment-sec sec-type="Specimens"><title>Specimens.</title><p>The holotype male is in <named-content xmlns:xlink="http://www.w3.org/1999/xlink" content-type="dwc:institutional_code" xlink:type="simple">MIZA</named-content> labeled, “VENEZUELA,T.F.Amaz. Cerro de la Neblina Basecamp. 140 m. <named-content xmlns:xlink="http://www.w3.org/1999/xlink" content-type="dwc:verbatimCoordinates" xlink:type="simple"><named-content content-type="geo-json" specific-use="{&#34;type&#34;:&#34;Point&#34;,&#34;coordinates&#34;:[-66.166667,0.833333]}" xlink:type="simple">0°50'N, 66°10'W</named-content></named-content> 7 February 1985/ At black light on bank of Rio Baria W. E. Steiner, collector/ HOLOTYPE <italic><tp:taxon-name><tp:taxon-name-part taxon-name-part-type="genus">Hydrodessus</tp:taxon-name-part> <tp:taxon-name-part taxon-name-part-type="species">morsus</tp:taxon-name-part></tp:taxon-name></italic> Miller, 2016 [red line with black line border].”</p><p>Paratypes, 5 total. <bold>Venezuela</bold>, Amazonas, Cerro de la Neblina, basecamp, <named-content xmlns:xlink="http://www.w3.org/1999/xlink" content-type="dwc:verbatimCoordinates" xlink:type="simple"><named-content content-type="geo-json" specific-use="{&#34;type&#34;:&#34;Point&#34;,&#34;coordinates&#34;:[-66.167,0.833]}" xlink:type="simple">0.833°N, 66.167°W</named-content></named-content>, 7 Feb 1985, black light on bank of Rio Baria, 140m, W.E. Steiner (4, <named-content xmlns:xlink="http://www.w3.org/1999/xlink" content-type="dwc:institutional_code" xlink:type="simple">MIZA</named-content>, <named-content xmlns:xlink="http://www.w3.org/1999/xlink" content-type="dwc:institutional_code" xlink:type="simple">USNM</named-content>); Amazonas, San Fernando de Atabapo, El Pozo, <named-content xmlns:xlink="http://www.w3.org/1999/xlink" content-type="dwc:verbatimCoordinates" xlink:type="simple"><named-content content-type="geo-json" specific-use="{&#34;type&#34;:&#34;Point&#34;,&#34;coordinates&#34;:[-67.684,4.024]}" xlink:type="simple">4.024°N, 67.684°W</named-content></named-content>, 8 Apr 1988, M. Aleman (1, <named-content xmlns:xlink="http://www.w3.org/1999/xlink" content-type="dwc:institutional_code" xlink:type="simple">USNM</named-content>).</p></tp:treatment-sec><tp:treatment-sec><!--Section generated to contain objects referenced in tp:taxon-treatment.--><fig id="F7" position="float" orientation="portrait"><label>Figures 23–25.</label><caption><p>
          <italic><tp:taxon-name><tp:taxon-name-part taxon-name-part-type="genus">Hydrodessus</tp:taxon-name-part></tp:taxon-name></italic> species. <bold>A</bold> dorsal habitus <bold>B</bold> lateral habitus <bold>C</bold> ventral surfaces <bold>D</bold> male median lobe, right lateral aspect <bold>E</bold> male median lobe, ventral aspect <bold>F</bold> male right lateral lobe, right lateral aspect <bold>23</bold> <italic><tp:taxon-name><tp:taxon-name-part taxon-name-part-type="genus">Hydrodessus</tp:taxon-name-part> <tp:taxon-name-part taxon-name-part-type="species">latotibialis</tp:taxon-name-part></tp:taxon-name></italic> <bold>24</bold> <italic><tp:taxon-name><tp:taxon-name-part taxon-name-part-type="genus">Hydrodessus</tp:taxon-name-part> <tp:taxon-name-part taxon-name-part-type="species">maculatus</tp:taxon-name-part></tp:taxon-name></italic> <bold>25</bold> <italic><tp:taxon-name><tp:taxon-name-part taxon-name-part-type="genus">Hydrodessus</tp:taxon-name-part> <tp:taxon-name-part taxon-name-part-type="species">morsus</tp:taxon-name-part></tp:taxon-name></italic>. Scale bars = 1.0 mm for <bold>A</bold> and <bold>B</bold> only.</p></caption><graphic xmlns:xlink="http://www.w3.org/1999/xlink" xlink:href="zookeys-580-045-g007.jpg" position="float" orientation="portrait" xlink:type="simple" id="oo_84747.jpg"/></fig><fig id="F13" position="float" orientation="portrait"><label>Figures 48–51.</label><caption><p>
          <italic><tp:taxon-name><tp:taxon-name-part taxon-name-part-type="genus">Hydrodessus</tp:taxon-name-part></tp:taxon-name></italic> species, distributions.</p></caption><graphic xmlns:xlink="http://www.w3.org/1999/xlink" xlink:href="zookeys-580-045-g013.jpg" position="float" orientation="portrait" xlink:type="simple" id="oo_84753.jpg"/></fig></tp:treatment-sec></tp:taxon-treatment>
