# Supplementary material for: Revision of the Neotropical diving beetle genus Hydrodessus J. Balfour-Browne, 1953 (Coleoptera, Dytiscidae, Hydroporinae, Bidessini)
Source: Zookeys. 2016 Apr 12;(580):45–124. doi: 10.3897/zookeys.580.8153 (PMC4829950; doi:10.3897/zookeys.580.8153)
Supplement: XML Treatment for Hydrodessus peloteretes [file zookeys.580.8153-treatment24.xml]

<!DOCTYPE tp:taxon-treatment
  PUBLIC "-//TaxonX//DTD Taxonomic Treatment Publishing DTD v0 20100105//EN" "tax-treatment-NSO.dtd">
<tp:taxon-treatment xmlns:tp="http://www.plazi.org/taxpub"><tp:treatment-meta><kwd-group><label>Taxon classification</label><kwd><named-content content-type="kingdom">Animalia</named-content></kwd><kwd><named-content content-type="order">Coleoptera</named-content></kwd><kwd><named-content content-type="family">Dytiscidae</named-content></kwd></kwd-group><mixed-citation publication-type="journal"><person-group><name><surname>Miller</surname><given-names>Kelly B.</given-names></name></person-group><article-title>Revision of the Neotropical diving beetle genus <italic><tp:taxon-name><tp:taxon-name-part taxon-name-part-type="genus">Hydrodessus</tp:taxon-name-part></tp:taxon-name></italic> J. Balfour-Browne, 1953 (<tp:taxon-name><tp:taxon-name-part taxon-name-part-type="order">Coleoptera</tp:taxon-name-part></tp:taxon-name>, <tp:taxon-name><tp:taxon-name-part taxon-name-part-type="family">Dytiscidae</tp:taxon-name-part></tp:taxon-name>, <tp:taxon-name><tp:taxon-name-part taxon-name-part-type="subfamily">Hydroporinae</tp:taxon-name-part></tp:taxon-name>, <tp:taxon-name><tp:taxon-name-part taxon-name-part-type="tribe">Bidessini</tp:taxon-name-part></tp:taxon-name>)</article-title><source>Zookeys</source><day>12</day><month>4</month><year>2016</year><volume>2016</volume><issue>580</issue><fpage>45</fpage><lpage>124</lpage><pub-id pub-id-type="doi">10.3897/zookeys.580.8153</pub-id></mixed-citation></tp:treatment-meta><tp:nomenclature><tp:taxon-name>
            <tp:taxon-name-part taxon-name-part-type="genus">Hydrodessus</tp:taxon-name-part>
            <tp:taxon-name-part taxon-name-part-type="species">peloteretes</tp:taxon-name-part>
          </tp:taxon-name><tp:taxon-authority>Spangler, 1985</tp:taxon-authority><xref ref-type="fig" rid="F8">Figs 28</xref><xref ref-type="fig" rid="F12">, 42</xref><!--PageBreak--><tp:nomenclature-citation-list><tp:nomenclature-citation><tp:taxon-name><tp:taxon-name-part taxon-name-part-type="genus">Hydrodessus</tp:taxon-name-part> <tp:taxon-name-part taxon-name-part-type="species">peloteretes</tp:taxon-name-part></tp:taxon-name><comment> Spangler, 1985: 80; <xref ref-type="bibr" rid="B3">Biström 1988</xref>: 37; <xref ref-type="bibr" rid="B9">Nilsson 2001</xref>: 236.</comment></tp:nomenclature-citation></tp:nomenclature-citation-list></tp:nomenclature><tp:treatment-sec sec-type="Type locality"><title>Type locality.</title><p>Guyana, Mazaruni-Potaro District, Takutu Mountains, <named-content xmlns:xlink="http://www.w3.org/1999/xlink" content-type="dwc:verbatimCoordinates" xlink:type="simple"><named-content content-type="geo-json" specific-use="{&#34;type&#34;:&#34;Point&#34;,&#34;coordinates&#34;:[-59.083333,6.25]}" xlink:type="simple">6°15'N, 59°5'W</named-content></named-content>.</p></tp:treatment-sec><tp:treatment-sec sec-type="Diagnosis"><title>Diagnosis.</title><p>This species is largely red dorsally (Fig. <xref ref-type="fig" rid="F8">28A</xref>). The pronotum is yellow and the elytral apex is yellow as is a poorly-defined macula at about 2/3 length of elytron (Fig. <xref ref-type="fig" rid="F8">28A</xref>). The pronotum is not as broadly curved as most species, and is broadest near the posterior angles with its greatest width distinctly less than the greatest width across the elytra (Fig. <xref ref-type="fig" rid="F8">28A</xref>). The prosternal process is relatively narrow with distinctive lateral lobes anteriorly (Fig. <xref ref-type="fig" rid="F8">28C</xref>). The metaventrite carinae are strongly divergent posteriorly and each carina is expanded near the posterior apex (Fig. <xref ref-type="fig" rid="F8">28C</xref>). The male median lobe is broadly triangular basally, sharply curved near base of apical portion, and apically sinuate (Fig. <xref ref-type="fig" rid="F8">28D</xref>). In ventral aspect the median lobe is bilaterally symmetrical with the lateral margins subparallel and the apex rounded (Fig. <xref ref-type="fig" rid="F8">28E</xref>). The lateral lobe is very broad with the apex narrowly lobate (Fig. <xref ref-type="fig" rid="F8">28F</xref>).</p></tp:treatment-sec><tp:treatment-sec sec-type="Description"><title>Description.</title><p>
            <italic>Measurements</italic>. <abbrev xmlns:xlink="http://www.w3.org/1999/xlink" xlink:title="total length" xlink:type="simple">TL</abbrev> = 2.7 mm, <abbrev xmlns:xlink="http://www.w3.org/1999/xlink" xlink:title="greatest width across elytra" xlink:type="simple">GW</abbrev> = 1.3 mm, <abbrev xmlns:xlink="http://www.w3.org/1999/xlink" xlink:title="greatest width of pronotum" xlink:type="simple">PW</abbrev> = 1.0 mm, <abbrev xmlns:xlink="http://www.w3.org/1999/xlink" xlink:title="greatest width of head" xlink:type="simple">HW</abbrev> = 0.7 mm, <abbrev xmlns:xlink="http://www.w3.org/1999/xlink" xlink:title="distance between eyes" xlink:type="simple">EW</abbrev> = 0.5 mm, <abbrev xmlns:xlink="http://www.w3.org/1999/xlink" xlink:title="total length" xlink:type="simple">TL</abbrev>/<abbrev xmlns:xlink="http://www.w3.org/1999/xlink" xlink:title="greatest width across elytra" xlink:type="simple">GW</abbrev> = 2.2, <abbrev xmlns:xlink="http://www.w3.org/1999/xlink" xlink:title="greatest width of head" xlink:type="simple">HW</abbrev>/<abbrev xmlns:xlink="http://www.w3.org/1999/xlink" xlink:title="distance between eyes" xlink:type="simple">EW</abbrev> = 1.6. Body shape elongate, lateral margin evenly concavely curved between pronotum and elytron, apically pointed (Fig. <xref ref-type="fig" rid="F8">28A</xref>).</p><p>
            <italic>Coloration</italic> (Fig. <xref ref-type="fig" rid="F8">28A</xref>). Head yellow-brown. Pronotum yellow. Elytron yellow brown with vague pale macula subapically and apex yellow. Antennae, palps and legs yellow. Venter yellow to yellow-brown, darker brown on Metaventrite and other thoracic ventrites.</p><p>
            <italic>Sculpture and structure</italic>. Head broad, anterior clypeal margin evenly curved; surface shiny, covered with minute punctures; eyes moderately small. Pronotum with lateral margins more strongly curved anteriorly, but pronotum widest at posterolateral angles; lateral bead very fine, but continuous; surface shiny, covered with minute punctures. Elytra elongate, apically pointed (Fig. <xref ref-type="fig" rid="F8">28A</xref>); lateral carina indistinct, rounded, evident only at humeral angle (Fig. <xref ref-type="fig" rid="F8">28B</xref>); surface covered with minute, dense punctation. Prosternum medially tectiform and setose; prosternal process broadest at anterior, laterally expanded lobes, lateral margins concave, distinctly convergent to rounded apex, longitudinally excavated (Fig. <xref ref-type="fig" rid="F8">28C</xref>). Metaventrite with anterior process moderately slender, apex narrowly truncate, distinctly expanded subapically with prominent lateral lobes, medially somewhat impressed; metasternal carina distinct anteriorly, closely approximated, posteriorly obsolete, represented by strongly diverging lines of impunctate surface (Fig. <xref ref-type="fig" rid="F8">28C</xref>); other surfaces covered with fine punctation. Legs with most surfaces covered with fine, irregular punctation; metatibia with distinctive brush of dense, elongate setae on postero-apical surface; pro- and mesotibiae moderately slender; metatrochanter somewhat offset, apically broadly pointed; metacoxa evenly covered with fine punctures; metacoxal lines broadly separated, broadly divergent anteriorly (Fig. <xref ref-type="fig" rid="F8">28C</xref>). Abdomen shiny, evenly covered with fine punctures, apically somewhat rugulose; apex of VI rounded.</p><!--PageBreak--><p>
            <italic>Male genitalia</italic>. Median lobe bilaterally symmetrical, in laterl aspect very broadly curved, broad basally, strongly constricted medially, more expanded, but slender in apical half, sinuate with apex slender and pointed (Fig. <xref ref-type="fig" rid="F8">28D</xref>); in ventral aspect nearly parallel-sided, moderately broad with apex broadly rounded (Fig. <xref ref-type="fig" rid="F8">28E</xref>). Lateral lobe very broad, terminating in small, slender, slightly curved lobe, with two patches of setae, apically on lobe, and subapically along ventral margin (Fig. <xref ref-type="fig" rid="F8">28F</xref>).</p><p>
            <italic>Female genitalia</italic>. Not examined.</p><p>
            <italic>Sexual dimorphism</italic>. Only the male holotype examined.</p><p>
            <italic>Variation</italic>. Only the male holotype examined.</p></tp:treatment-sec><tp:treatment-sec sec-type="Distribution"><title>Distribution.</title><p>This species is known only from the Takutu Mountains of northern Guyana (Fig. <xref ref-type="fig" rid="F12">42</xref>).</p></tp:treatment-sec><tp:treatment-sec sec-type="Habitat"><title>Habitat.</title><p>The single known specimen was collected from a blacklight in a forest clearing near some streams.</p></tp:treatment-sec><tp:treatment-sec sec-type="Specimens"><title>Specimens.</title><p>The holotype male in <named-content xmlns:xlink="http://www.w3.org/1999/xlink" content-type="dwc:institutional_code" xlink:type="simple">USNM</named-content> was examined, it is labeled, “GUYANA: Mazaruni- Potaro District Takutu Mountains <named-content xmlns:xlink="http://www.w3.org/1999/xlink" content-type="dwc:verbatimCoordinates" xlink:type="simple"><named-content content-type="geo-json" specific-use="{&#34;type&#34;:&#34;Point&#34;,&#34;coordinates&#34;:[-59.083333,6.25]}" xlink:type="simple">6°15'N,59°5'W</named-content></named-content> 17 December 1983/ EARTHWATCH Research Expedition: P. J. Spangler &amp; W. E. Steiner Collectors/ At blacklight in forest clearing near streams/ HOLOTYPE <tp:taxon-name><tp:taxon-name-part taxon-name-part-type="genus">Hydrodessus</tp:taxon-name-part> <tp:taxon-name-part taxon-name-part-type="species">peloteretes</tp:taxon-name-part></tp:taxon-name> PJ Spangler [red label]/ BLNO 003804 [blue label with black line around margin].”</p></tp:treatment-sec><tp:treatment-sec><!--Section generated to contain objects referenced in tp:taxon-treatment.--><fig id="F8" position="float" orientation="portrait"><label>Figures 26–28.</label><caption><p>
          <italic><tp:taxon-name><tp:taxon-name-part taxon-name-part-type="genus">Hydrodessus</tp:taxon-name-part></tp:taxon-name></italic> species. <bold>A</bold> dorsal habitus <bold>B</bold> lateral habitus <bold>C</bold> ventral surfaces <bold>D</bold> male median lobe, right lateral aspect <bold>E</bold> male median lobe, ventral aspect <bold>F</bold> male right lateral lobe, right lateral aspect <bold>26</bold> <italic><tp:taxon-name><tp:taxon-name-part taxon-name-part-type="genus">Hydrodessus</tp:taxon-name-part> <tp:taxon-name-part taxon-name-part-type="species">octospilus</tp:taxon-name-part></tp:taxon-name></italic> <bold>27</bold> <italic><tp:taxon-name><tp:taxon-name-part taxon-name-part-type="genus">Hydrodessus</tp:taxon-name-part> <tp:taxon-name-part taxon-name-part-type="species">palus</tp:taxon-name-part></tp:taxon-name></italic> <bold>28</bold> <italic><tp:taxon-name><tp:taxon-name-part taxon-name-part-type="genus">Hydrodessus</tp:taxon-name-part> <tp:taxon-name-part taxon-name-part-type="species">peloteretes</tp:taxon-name-part></tp:taxon-name></italic>. Scale bars = 1.0 mm for <bold>A</bold> and <bold>B</bold> only.</p></caption><graphic xmlns:xlink="http://www.w3.org/1999/xlink" xlink:href="zookeys-580-045-g008.jpg" position="float" orientation="portrait" xlink:type="simple" id="oo_84748.jpg"/></fig><fig id="F12" position="float" orientation="portrait"><label>Figures 42–47.</label><caption><p>
          <italic><tp:taxon-name><tp:taxon-name-part taxon-name-part-type="genus">Hydrodessus</tp:taxon-name-part></tp:taxon-name></italic> species, distributions.</p></caption><graphic xmlns:xlink="http://www.w3.org/1999/xlink" xlink:href="zookeys-580-045-g012.jpg" position="float" orientation="portrait" xlink:type="simple" id="oo_84752.jpg"/></fig></tp:treatment-sec><ref-list><ref id="B3"><mixed-citation xmlns:xlink="http://www.w3.org/1999/xlink" xlink:type="simple">
          <person-group><name name-style="western"><surname>Biström</surname><given-names>O</given-names></name></person-group> (<year>1988</year>) <article-title>Generic review of the <tp:taxon-name><tp:taxon-name-part taxon-name-part-type="tribe">Bidessini</tp:taxon-name-part></tp:taxon-name> (<tp:taxon-name><tp:taxon-name-part taxon-name-part-type="order">Coleoptera</tp:taxon-name-part></tp:taxon-name>, <tp:taxon-name><tp:taxon-name-part taxon-name-part-type="family">Dytiscidae</tp:taxon-name-part></tp:taxon-name>).</article-title> <source>Acta Zoologica Fennica</source> <volume>184</volume>: <fpage>1</fpage>–<lpage>41</lpage>.</mixed-citation></ref><ref id="B9"><mixed-citation xmlns:xlink="http://www.w3.org/1999/xlink" xlink:type="simple">
          <person-group><name name-style="western"><surname>Nilsson</surname><given-names>AN</given-names></name></person-group> (<year>2001</year>) <source><tp:taxon-name><tp:taxon-name-part taxon-name-part-type="family">Dytiscidae</tp:taxon-name-part></tp:taxon-name>. World Catalogue of Insects.</source> <publisher-name>Apollo Books</publisher-name>, <publisher-loc>Stenstrup</publisher-loc>, <size units="page">395 pp</size>.</mixed-citation></ref></ref-list></tp:taxon-treatment>
