# Supplementary material for: Revision of the Neotropical diving beetle genus Hydrodessus J. Balfour-Browne, 1953 (Coleoptera, Dytiscidae, Hydroporinae, Bidessini)
Source: Zookeys. 2016 Apr 12;(580):45–124. doi: 10.3897/zookeys.580.8153 (PMC4829950; doi:10.3897/zookeys.580.8153)
Supplement: XML Treatment for Hydrodessus phyllisae [file zookeys.580.8153-treatment26.xml]

<!DOCTYPE tp:taxon-treatment
  PUBLIC "-//TaxonX//DTD Taxonomic Treatment Publishing DTD v0 20100105//EN" "tax-treatment-NSO.dtd">
<tp:taxon-treatment xmlns:tp="http://www.plazi.org/taxpub"><tp:treatment-meta><kwd-group><label>Taxon classification</label><kwd><named-content content-type="kingdom">Animalia</named-content></kwd><kwd><named-content content-type="order">Coleoptera</named-content></kwd><kwd><named-content content-type="family">Dytiscidae</named-content></kwd></kwd-group><mixed-citation publication-type="journal"><person-group><name><surname>Miller</surname><given-names>Kelly B.</given-names></name></person-group><article-title>Revision of the Neotropical diving beetle genus <italic><tp:taxon-name><tp:taxon-name-part taxon-name-part-type="genus">Hydrodessus</tp:taxon-name-part></tp:taxon-name></italic> J. Balfour-Browne, 1953 (<tp:taxon-name><tp:taxon-name-part taxon-name-part-type="order">Coleoptera</tp:taxon-name-part></tp:taxon-name>, <tp:taxon-name><tp:taxon-name-part taxon-name-part-type="family">Dytiscidae</tp:taxon-name-part></tp:taxon-name>, <tp:taxon-name><tp:taxon-name-part taxon-name-part-type="subfamily">Hydroporinae</tp:taxon-name-part></tp:taxon-name>, <tp:taxon-name><tp:taxon-name-part taxon-name-part-type="tribe">Bidessini</tp:taxon-name-part></tp:taxon-name>)</article-title><source>Zookeys</source><day>12</day><month>4</month><year>2016</year><volume>2016</volume><issue>580</issue><fpage>45</fpage><lpage>124</lpage><pub-id pub-id-type="doi">10.3897/zookeys.580.8153</pub-id></mixed-citation></tp:treatment-meta><tp:nomenclature><tp:taxon-name>
            <tp:taxon-name-part taxon-name-part-type="genus">Hydrodessus</tp:taxon-name-part>
            <tp:taxon-name-part taxon-name-part-type="species">phyllisae</tp:taxon-name-part>
          </tp:taxon-name><tp:taxon-authority>Spangler, 1985</tp:taxon-authority><xref ref-type="fig" rid="F1">Figs 7A</xref><xref ref-type="fig" rid="F9">, 29</xref><xref ref-type="fig" rid="F11">, 41</xref><xref ref-type="fig" rid="F12">, 47</xref><!--PageBreak--><tp:nomenclature-citation-list><tp:nomenclature-citation><tp:taxon-name><tp:taxon-name-part taxon-name-part-type="genus">Hydrodessus</tp:taxon-name-part> <tp:taxon-name-part taxon-name-part-type="species">phyllisae</tp:taxon-name-part></tp:taxon-name><comment> Spangler, 1985: 86; <xref ref-type="bibr" rid="B3">Biström 1988</xref>: 37; <xref ref-type="bibr" rid="B9">Nilsson 2001</xref>: 236.</comment></tp:nomenclature-citation></tp:nomenclature-citation-list></tp:nomenclature><tp:treatment-sec sec-type="Type locality"><title>Type locality.</title><p>Guyana, Mazaruni-Potaro District, Takutu Mountains, <named-content xmlns:xlink="http://www.w3.org/1999/xlink" content-type="dwc:verbatimCoordinates" xlink:type="simple"><named-content content-type="geo-json" specific-use="{&#34;type&#34;:&#34;Point&#34;,&#34;coordinates&#34;:[-59.083333,6.25]}" xlink:type="simple">6°15'N 59°5'W</named-content></named-content></p></tp:treatment-sec><tp:treatment-sec sec-type="Diagnosis"><title>Diagnosis.</title><p>This species is part of a group including <italic><tp:taxon-name><tp:taxon-name-part taxon-name-part-type="genus">Hydrodessus</tp:taxon-name-part> <tp:taxon-name-part taxon-name-part-type="species">maculatus</tp:taxon-name-part></tp:taxon-name></italic>, <italic><tp:taxon-name><tp:taxon-name-part taxon-name-part-type="genus">Hydrodessus</tp:taxon-name-part> <tp:taxon-name-part taxon-name-part-type="species">latotibialis</tp:taxon-name-part></tp:taxon-name></italic> and <italic><tp:taxon-name><tp:taxon-name-part taxon-name-part-type="genus">Hydrodessus</tp:taxon-name-part> <tp:taxon-name-part taxon-name-part-type="species">tenuatus</tp:taxon-name-part></tp:taxon-name></italic> that have the lateral elytral carina long (half or more the length of the elytron) (Fig. <xref ref-type="fig" rid="F9">29B</xref>), the prosternal process broad (length/width &lt; 2) (Fig. <xref ref-type="fig" rid="F9">29C</xref>), and the metaventral platform (the region between the metaventrite carinae) conspicuously constricted near the base of the metaventral process and broadly divergent posteriorly (Fig. <xref ref-type="fig" rid="F9">29C</xref>). <italic><tp:taxon-name><tp:taxon-name-part taxon-name-part-type="genus">Hydrodessus</tp:taxon-name-part> <tp:taxon-name-part taxon-name-part-type="species">phyllisae</tp:taxon-name-part></tp:taxon-name></italic> differs from <italic><tp:taxon-name><tp:taxon-name-part taxon-name-part-type="genus">Hydrodessus</tp:taxon-name-part> <tp:taxon-name-part taxon-name-part-type="species">maculatus</tp:taxon-name-part></tp:taxon-name></italic> in having the elytra red with only indistinct, weakly defined pale regions on the elytron (Fig. <xref ref-type="fig" rid="F9">29A</xref>), and from <italic><tp:taxon-name><tp:taxon-name-part taxon-name-part-type="genus">Hydrodessus</tp:taxon-name-part> <tp:taxon-name-part taxon-name-part-type="species">tenuatus</tp:taxon-name-part></tp:taxon-name></italic> <!--PageBreak-->in having the pro- and mesotarsi broad with a subapical emargination (Fig. <xref ref-type="fig" rid="F1">7A</xref>). From <italic><tp:taxon-name><tp:taxon-name-part taxon-name-part-type="genus">Hydrodessus</tp:taxon-name-part> <tp:taxon-name-part taxon-name-part-type="species">latotibialis</tp:taxon-name-part></tp:taxon-name></italic>, this species differs in size. <italic><tp:taxon-name><tp:taxon-name-part taxon-name-part-type="genus">Hydrodessus</tp:taxon-name-part> <tp:taxon-name-part taxon-name-part-type="species">phyllisae</tp:taxon-name-part></tp:taxon-name></italic> are smaller (<abbrev xmlns:xlink="http://www.w3.org/1999/xlink" xlink:title="total length" xlink:type="simple">TL</abbrev> &lt; 2.7 mm) than <italic><tp:taxon-name><tp:taxon-name-part taxon-name-part-type="genus">Hydrodessus</tp:taxon-name-part> <tp:taxon-name-part taxon-name-part-type="species">latotibialis</tp:taxon-name-part></tp:taxon-name></italic> (Tl &gt; 2.9 mm). Also, specimens are more matte than <italic><tp:taxon-name><tp:taxon-name-part taxon-name-part-type="genus">Hydrodessus</tp:taxon-name-part> <tp:taxon-name-part taxon-name-part-type="species">latotibialis</tp:taxon-name-part></tp:taxon-name></italic> which are dorsally shiny. Unfortunately, male specimens of <italic><tp:taxon-name><tp:taxon-name-part taxon-name-part-type="genus">Hydrodessus</tp:taxon-name-part> <tp:taxon-name-part taxon-name-part-type="species">latotibialis</tp:taxon-name-part></tp:taxon-name></italic> were not available, so the usually definitive male gentalia were not examined for comparison.</p><!--PageBreak--></tp:treatment-sec><tp:treatment-sec sec-type="Description"><title>Description.</title><p>
            <italic>Measurements</italic>. <abbrev xmlns:xlink="http://www.w3.org/1999/xlink" xlink:title="total length" xlink:type="simple">TL</abbrev> = 2.5–2.6 mm, <abbrev xmlns:xlink="http://www.w3.org/1999/xlink" xlink:title="greatest width across elytra" xlink:type="simple">GW</abbrev> = 1.2 mm, <abbrev xmlns:xlink="http://www.w3.org/1999/xlink" xlink:title="greatest width of pronotum" xlink:type="simple">PW</abbrev> = 1.0 mm, <abbrev xmlns:xlink="http://www.w3.org/1999/xlink" xlink:title="greatest width of head" xlink:type="simple">HW</abbrev> = 0.7 mm, <abbrev xmlns:xlink="http://www.w3.org/1999/xlink" xlink:title="distance between eyes" xlink:type="simple">EW</abbrev> = 0.4 mm, <abbrev xmlns:xlink="http://www.w3.org/1999/xlink" xlink:title="total length" xlink:type="simple">TL</abbrev>/<abbrev xmlns:xlink="http://www.w3.org/1999/xlink" xlink:title="greatest width across elytra" xlink:type="simple">GW</abbrev> = 2.1–2.2, <abbrev xmlns:xlink="http://www.w3.org/1999/xlink" xlink:title="greatest width of head" xlink:type="simple">HW</abbrev>/<abbrev xmlns:xlink="http://www.w3.org/1999/xlink" xlink:title="distance between eyes" xlink:type="simple">EW</abbrev> = 1.7–2.0. Body shape moderately robust, apically rounded, lateral margins distinctly discontinuous between pronotum and elytron (Fig. <xref ref-type="fig" rid="F9">29A</xref>).</p><p>
            <italic>Coloration</italic> (Fig. <xref ref-type="fig" rid="F9">29A</xref>). Head orange. Pronotum yellow. Elytron yellow brown with vague pale areas anteriorly, laterally, subapically and at apex. Antennae, palps, and legs yellow. Venter yellow-brown, lighter on prothorax and epipleuron.</p><p>
            <italic>Sculpture and structure</italic>. Head broad, anterior margin subtruncate medially; surface covered with minute punctures; eyes moderately small. Pronotum subcordate, widest near middle (Fig. <xref ref-type="fig" rid="F9">29A</xref>); lateral bead fine, somewhat obscured anteriorly; surface shiny with fine punctures. Elytra elongate, apically rounded (Fig. <xref ref-type="fig" rid="F9">29A</xref>); lateral carina distinct near humeral angle, extending as low, indistinct ridge posteriorly to about 1/2 length of elytron (Fig. <xref ref-type="fig" rid="F9">29B</xref>); surface shiny, covered with fine punctures. Prosternum medially carinate, setose; prosternal process moderately broad, subrectangular but widest at anterior laterally-expanded lobes, lateral margins slightly concave, subparallel, apex shallowly rounded, longitudinally strongly impressed (Fig. <xref ref-type="fig" rid="F9">29C</xref>). Metaventrite with anterior process moderately large, apically rounded, distinctly subapically constricted; metasternal carinae narrow anteriorly, posteriorly well-marked, strongly and evenly divergent across metasternum, ending near anterior terminus of metacoxal lines (Fig. <xref ref-type="fig" rid="F9">29C</xref>); other surfaces covered with fine punctures. Legs with most surfaces covered with fine punctures; metatibia with distinctive brush of dense, elongate setae on postero-apical surface; pro- and mesotibiae broad, with broad subapical emargination on dorsal margin; metatrochanter apically rounded but with small, sharp point; metacoxa evenly covered with fine punctures; metacoxal lines well developed, anteriorly slightly divergent but nearly subparallel (Fig. <xref ref-type="fig" rid="F9">29C</xref>). Abdomen shiny, evenly covered with fine punctures; apex of VI rounded.</p><p>
            <italic>Male genitalia</italic>. Median lobe bilaterally symmetrical, in lateral aspect abruptly and broadly curved, very broad basally, apical portion constricted, slightly expanded along ventral margin, and relatively straight to narrowly pointed apex (Fig. <xref ref-type="fig" rid="F9">29D</xref>); in ventral aspect moderately broad, lateral margins broadly curved, apex narrowly rounded (Fig. <xref ref-type="fig" rid="F9">29E</xref>). Lateral lobe broad basally, apical portion somewhat narrowed, evenly constricted to broadly rounded apex, with sparse setae apically (Fig. <xref ref-type="fig" rid="F9">29F</xref>).</p><p>
            <italic>Female genitalia</italic>. Gonocoxosternite broadly curved, apex narrowly rounded, medially deeply convex, anterior portion large and broad, anteriorly rounded (Fig. <xref ref-type="fig" rid="F11">41</xref>). gonocoxae with apical portion broad and short, apodemes elongate, slender and apically slightly expanded (Fig. <xref ref-type="fig" rid="F11">41</xref>). Bursa elongate and broad, membranous; spermathecal duct slender, moderately elongate; receptacle semispherical; spermatheca elongate and curved, not strongly differentiated, without spermathecal spine; fertilization duct short, slender and curved (Fig. <xref ref-type="fig" rid="F11">41</xref>).</p><p>
            <italic>Sexual dimorphism</italic>. Male pro- and mesotarsi I–III slightly more broadly expanded than female and ventrally with several large adhesive setae; female specimens examined are dorsally more alutaceous.</p><p>
            <italic>Variation</italic>. Specimens vary somewhat in intensity of coloration.</p><!--PageBreak--></tp:treatment-sec><tp:treatment-sec sec-type="Distribution"><title>Distribution.</title><p>
            <italic><tp:taxon-name><tp:taxon-name-part taxon-name-part-type="genus">Hydrodessus</tp:taxon-name-part> <tp:taxon-name-part taxon-name-part-type="species">phyllisae</tp:taxon-name-part></tp:taxon-name></italic> is known only from the Takutu Mountains of Guyana and Cerro de la Neblina in southern Amazonas, Venezuela (Fig. <xref ref-type="fig" rid="F12">47</xref>).</p></tp:treatment-sec><tp:treatment-sec sec-type="Habitat"><title>Habitat.</title><p>Specimens have been collected from blacklights and several forest habitats including muddy oxbow lakes, pools and leafpacks in whitewater streams, and stream margins.</p></tp:treatment-sec><tp:treatment-sec sec-type="Discussion"><title>Discussion.</title><p>Two female specimens from Paraguari, Paraguay (<named-content xmlns:xlink="http://www.w3.org/1999/xlink" content-type="dwc:institutional_code" xlink:type="simple">FSCA</named-content>) resemble <italic><tp:taxon-name><tp:taxon-name-part taxon-name-part-type="genus">Hydrodessus</tp:taxon-name-part> <tp:taxon-name-part taxon-name-part-type="species">phyllisae</tp:taxon-name-part></tp:taxon-name></italic> in many ways, but not such that they can be convincingly assigned to this species, and they are not included here as part of the concept of the species.</p></tp:treatment-sec><tp:treatment-sec sec-type="Specimens"><title>Specimens.</title><p>The holotype male in <named-content xmlns:xlink="http://www.w3.org/1999/xlink" content-type="dwc:institutional_code" xlink:type="simple">USNM</named-content> was examined, it is labeled, “GUYANA: Mazaruni- Potaro District Takutu Mountains <named-content xmlns:xlink="http://www.w3.org/1999/xlink" content-type="dwc:verbatimCoordinates" xlink:type="simple"><named-content content-type="geo-json" specific-use="{&#34;type&#34;:&#34;Point&#34;,&#34;coordinates&#34;:[-59.083333,6.25]}" xlink:type="simple">6°15'N,59°5'W</named-content></named-content> 16 December 1983/ EARTHWATCH Research Expedition: P. J. Spangler &amp; W. E. Steiner Collectors/ At blacklight in forest clearing near streams / HOLOTYPE <tp:taxon-name><tp:taxon-name-part taxon-name-part-type="genus">Hydrodessus</tp:taxon-name-part> <tp:taxon-name-part taxon-name-part-type="species">phyllisae</tp:taxon-name-part></tp:taxon-name> PJ Spangler [red label]/ BLNO 003805 [blue label with black line around margin].”</p><p>Other non-type specimens examined, 48 total. <bold>Guyana</bold>, Mazaruni-Potaro District, Takutu Mountains, <named-content xmlns:xlink="http://www.w3.org/1999/xlink" content-type="dwc:verbatimCoordinates" xlink:type="simple"><named-content content-type="geo-json" specific-use="{&#34;type&#34;:&#34;Point&#34;,&#34;coordinates&#34;:[-59.083,6.25]}" xlink:type="simple">6.25°N, 59.083°W</named-content></named-content>, 12 Dec 1983, R.A. Faitoute (2, KUNHM); same but 18 Dec 1983, berlese of leaf packs from rocky shaded stream, P.J. Spangler, W.E. Steiner, M. Levine (1, KUNHM); same but 17 Dec 1983, at blacklight in forest clearing near stream, P.J. Spangler, W.E. Steiner (2, <named-content xmlns:xlink="http://www.w3.org/1999/xlink" content-type="dwc:institutional_code" xlink:type="simple">USNM</named-content>, including 1 paratype of <italic><tp:taxon-name><tp:taxon-name-part taxon-name-part-type="genus">Hydrodessus</tp:taxon-name-part> <tp:taxon-name-part taxon-name-part-type="species">phyllisae</tp:taxon-name-part></tp:taxon-name></italic>). <bold>Venezuela</bold>, Amazonas, Cerro de la Neblina, 1km S basecamp, <named-content xmlns:xlink="http://www.w3.org/1999/xlink" content-type="dwc:verbatimCoordinates" xlink:type="simple"><named-content content-type="geo-json" specific-use="{&#34;type&#34;:&#34;Point&#34;,&#34;coordinates&#34;:[-66.167,0.833]}" xlink:type="simple">0.833°N, 66.167°W</named-content></named-content>, 19 Feb 1985, along small whitewater stream, pools of dead leaves and sticks, 140m, P.J. Spangler, P.M. Spangler, R. Faitoute, W. Steiner (24, <named-content xmlns:xlink="http://www.w3.org/1999/xlink" content-type="dwc:institutional_code" xlink:type="simple">USNM</named-content>); same but Cerro de la Neblina, basecamp, <named-content xmlns:xlink="http://www.w3.org/1999/xlink" content-type="dwc:verbatimCoordinates" xlink:type="simple"><named-content content-type="geo-json" specific-use="{&#34;type&#34;:&#34;Point&#34;,&#34;coordinates&#34;:[-66.167,0.833]}" xlink:type="simple">0.833°N, 66.167°W</named-content></named-content>, 21 Feb 1985, rainforest clearing near Rio Baria, muddy oxbow pond, 140m, W.E. Steiner (13, <named-content xmlns:xlink="http://www.w3.org/1999/xlink" content-type="dwc:institutional_code" xlink:type="simple">USNM</named-content>); same but Cerro de la Neblina, 1.5km S basecamp, <named-content xmlns:xlink="http://www.w3.org/1999/xlink" content-type="dwc:verbatimCoordinates" xlink:type="simple"><named-content content-type="geo-json" specific-use="{&#34;type&#34;:&#34;Point&#34;,&#34;coordinates&#34;:[-66.167,0.833]}" xlink:type="simple">0.833°N, 66.167°W</named-content></named-content>, 8 Feb 1985, small whitewater stream in rainforest, 250m, W.E. Steiner, R. Halling (1, <named-content xmlns:xlink="http://www.w3.org/1999/xlink" content-type="dwc:institutional_code" xlink:type="simple">USNM</named-content>); same but Cerro de la Neblina, 1km S basecamp, <named-content xmlns:xlink="http://www.w3.org/1999/xlink" content-type="dwc:verbatimCoordinates" xlink:type="simple"><named-content content-type="geo-json" specific-use="{&#34;type&#34;:&#34;Point&#34;,&#34;coordinates&#34;:[-66.167,0.833]}" xlink:type="simple">0.833°N, 66.167°W</named-content></named-content>, 8 Feb 1985, netted along margins of Rio Baria, P.J. Spangler, P.M. Spangler, R. Faitoute, W. Steiner (1, <named-content xmlns:xlink="http://www.w3.org/1999/xlink" content-type="dwc:institutional_code" xlink:type="simple">USNM</named-content>), same but Cerro de la Neblina, basecamp, <named-content xmlns:xlink="http://www.w3.org/1999/xlink" content-type="dwc:verbatimCoordinates" xlink:type="simple"><named-content content-type="geo-json" specific-use="{&#34;type&#34;:&#34;Point&#34;,&#34;coordinates&#34;:[-66.167,0.833]}" xlink:type="simple">0.833°N, 66.167°W</named-content></named-content>, 7 Feb 1985, at blacklight on bank of Rio Baria, 140m, W.E. Steiner (3, <named-content xmlns:xlink="http://www.w3.org/1999/xlink" content-type="dwc:institutional_code" xlink:type="simple">USNM</named-content>).</p></tp:treatment-sec><tp:treatment-sec><!--Section generated to contain objects referenced in tp:taxon-treatment.--><fig id="F1" position="float" orientation="portrait"><label>Figures 1–7.</label><caption><p>
          <italic><tp:taxon-name><tp:taxon-name-part taxon-name-part-type="genus">Hydrodessus</tp:taxon-name-part></tp:taxon-name></italic> species. <bold>1</bold> <italic><tp:taxon-name><tp:taxon-name-part taxon-name-part-type="genus">Hydrodessus</tp:taxon-name-part> <tp:taxon-name-part taxon-name-part-type="species">keithi</tp:taxon-name-part></tp:taxon-name></italic>, left metathoracic leg, posterior aspect <bold>2</bold> <italic><tp:taxon-name><tp:taxon-name-part taxon-name-part-type="genus">Hydrodessus</tp:taxon-name-part> <tp:taxon-name-part taxon-name-part-type="species">amazonensis</tp:taxon-name-part></tp:taxon-name></italic>, redrawn from <xref ref-type="bibr" rid="B10">Spangler (1966)</xref> <bold>A</bold> dorsal habitus <bold>B</bold> male median lobe, right lateral aspect C male right lateral lobe, right lateral aspect <bold>3</bold> <italic><tp:taxon-name><tp:taxon-name-part taxon-name-part-type="genus">Hydrodessus</tp:taxon-name-part> <tp:taxon-name-part taxon-name-part-type="species">nanayensis</tp:taxon-name-part></tp:taxon-name></italic>, dorsal habitus, redrawn from <xref ref-type="bibr" rid="B10">Spangler (1966)</xref> <bold>4</bold> <italic><tp:taxon-name><tp:taxon-name-part taxon-name-part-type="genus">Hydrodessus</tp:taxon-name-part> <tp:taxon-name-part taxon-name-part-type="species">pereirai</tp:taxon-name-part></tp:taxon-name></italic> <bold>A</bold> dorsal aspect <bold>B</bold> lateral aspect C prosternal process, mesoventrite, mesocoxae <bold>5</bold> <italic><tp:taxon-name><tp:taxon-name-part taxon-name-part-type="genus">Hydrodessus</tp:taxon-name-part> <tp:taxon-name-part taxon-name-part-type="species">keithi</tp:taxon-name-part></tp:taxon-name></italic>, elytra, lateral aspect <bold>A</bold> male <bold>B</bold> female <bold>6</bold> <italic><tp:taxon-name><tp:taxon-name-part taxon-name-part-type="genus">Hydrodessus</tp:taxon-name-part> <tp:taxon-name-part taxon-name-part-type="species">biguttatus</tp:taxon-name-part></tp:taxon-name></italic>, right metatrochanter and metafemur, anterior aspect <bold>7</bold> <italic><tp:taxon-name><tp:taxon-name-part taxon-name-part-type="genus">Hydrodessus</tp:taxon-name-part></tp:taxon-name></italic>, left protibia, anterior aspect <bold>A</bold> <italic><tp:taxon-name><tp:taxon-name-part taxon-name-part-type="genus">Hydrodessus</tp:taxon-name-part> <tp:taxon-name-part taxon-name-part-type="species">phyllisae</tp:taxon-name-part></tp:taxon-name></italic> <bold>B</bold> <italic><tp:taxon-name><tp:taxon-name-part taxon-name-part-type="genus">Hydrodessus</tp:taxon-name-part> <tp:taxon-name-part taxon-name-part-type="species">tenuatus</tp:taxon-name-part></tp:taxon-name></italic>. Scale bars = 1.0 mm for <bold>4A</bold>, <bold>B</bold> only.</p></caption><graphic xmlns:xlink="http://www.w3.org/1999/xlink" xlink:href="zookeys-580-045-g001.jpg" position="float" orientation="portrait" xlink:type="simple" id="oo_84741.jpg"/></fig><fig id="F9" position="float" orientation="portrait"><label>Figures 29–31.</label><caption><p>
          <italic><tp:taxon-name><tp:taxon-name-part taxon-name-part-type="genus">Hydrodessus</tp:taxon-name-part></tp:taxon-name></italic> species. <bold>A</bold> dorsal habitus <bold>B</bold> lateral habitus <bold>C</bold> ventral surfaces <bold>D</bold> male median lobe, right lateral aspect <bold>E</bold> male median lobe, ventral aspect <bold>F</bold> male right lateral lobe, right lateral aspect <bold>29</bold> <italic><tp:taxon-name><tp:taxon-name-part taxon-name-part-type="genus">Hydrodessus</tp:taxon-name-part> <tp:taxon-name-part taxon-name-part-type="species">phyllisae</tp:taxon-name-part></tp:taxon-name></italic> <bold>30</bold> <italic><tp:taxon-name><tp:taxon-name-part taxon-name-part-type="genus">Hydrodessus</tp:taxon-name-part> <tp:taxon-name-part taxon-name-part-type="species">rattanae</tp:taxon-name-part></tp:taxon-name></italic> <bold>31</bold> <italic><tp:taxon-name><tp:taxon-name-part taxon-name-part-type="genus">Hydrodessus</tp:taxon-name-part> <tp:taxon-name-part taxon-name-part-type="species">siolii</tp:taxon-name-part></tp:taxon-name></italic>. Scale bars = 1.0 mm for <bold>A</bold> and <bold>B</bold> only.</p></caption><graphic xmlns:xlink="http://www.w3.org/1999/xlink" xlink:href="zookeys-580-045-g009.jpg" position="float" orientation="portrait" xlink:type="simple" id="oo_84749.jpg"/></fig><fig id="F11" position="float" orientation="portrait"><label>Figures 35–41.</label><caption><p>
          <italic><tp:taxon-name><tp:taxon-name-part taxon-name-part-type="genus">Hydrodessus</tp:taxon-name-part></tp:taxon-name></italic> species, female reproductive tract, ventral aspect. <bold>35</bold> <italic><tp:taxon-name><tp:taxon-name-part taxon-name-part-type="genus">Hydrodessus</tp:taxon-name-part> <tp:taxon-name-part taxon-name-part-type="species">angularis</tp:taxon-name-part></tp:taxon-name></italic> <bold>36</bold> <italic><tp:taxon-name><tp:taxon-name-part taxon-name-part-type="genus">Hydrodessus</tp:taxon-name-part> <tp:taxon-name-part taxon-name-part-type="species">concolorans</tp:taxon-name-part></tp:taxon-name></italic> <bold>37</bold> <italic><tp:taxon-name><tp:taxon-name-part taxon-name-part-type="genus">Hydrodessus</tp:taxon-name-part> <tp:taxon-name-part taxon-name-part-type="species">keithi</tp:taxon-name-part></tp:taxon-name></italic> <bold>38</bold> <italic><tp:taxon-name><tp:taxon-name-part taxon-name-part-type="genus">Hydrodessus</tp:taxon-name-part> <tp:taxon-name-part taxon-name-part-type="species">kylei</tp:taxon-name-part></tp:taxon-name></italic> <bold>39</bold> <italic><tp:taxon-name><tp:taxon-name-part taxon-name-part-type="genus">Hydrodessus</tp:taxon-name-part> <tp:taxon-name-part taxon-name-part-type="species">laetus</tp:taxon-name-part></tp:taxon-name></italic> <bold>40</bold> <italic><tp:taxon-name><tp:taxon-name-part taxon-name-part-type="genus">Hydrodessus</tp:taxon-name-part> <tp:taxon-name-part taxon-name-part-type="species">maculatus</tp:taxon-name-part></tp:taxon-name></italic> <bold>41</bold> <italic><tp:taxon-name><tp:taxon-name-part taxon-name-part-type="genus">Hydrodessus</tp:taxon-name-part> <tp:taxon-name-part taxon-name-part-type="species">phyllisae</tp:taxon-name-part></tp:taxon-name></italic>.</p></caption><graphic xmlns:xlink="http://www.w3.org/1999/xlink" xlink:href="zookeys-580-045-g011.jpg" position="float" orientation="portrait" xlink:type="simple" id="oo_84751.jpg"/></fig><fig id="F12" position="float" orientation="portrait"><label>Figures 42–47.</label><caption><p>
          <italic><tp:taxon-name><tp:taxon-name-part taxon-name-part-type="genus">Hydrodessus</tp:taxon-name-part></tp:taxon-name></italic> species, distributions.</p></caption><graphic xmlns:xlink="http://www.w3.org/1999/xlink" xlink:href="zookeys-580-045-g012.jpg" position="float" orientation="portrait" xlink:type="simple" id="oo_84752.jpg"/></fig></tp:treatment-sec><ref-list><ref id="B10"><mixed-citation xmlns:xlink="http://www.w3.org/1999/xlink" xlink:type="simple">
          <person-group><name name-style="western"><surname>Spangler</surname><given-names>PJ</given-names></name></person-group> (<year>1966</year>) <article-title>The Catherwood Foundation Peruvian-Amazon Expedition. XII. Aquatic <tp:taxon-name><tp:taxon-name-part taxon-name-part-type="order">Coleoptera</tp:taxon-name-part></tp:taxon-name> (<tp:taxon-name><tp:taxon-name-part taxon-name-part-type="family">Dytiscidae</tp:taxon-name-part></tp:taxon-name>, <tp:taxon-name><tp:taxon-name-part taxon-name-part-type="family">Noteridae</tp:taxon-name-part></tp:taxon-name>, <tp:taxon-name><tp:taxon-name-part taxon-name-part-type="family">Gyrinidae</tp:taxon-name-part></tp:taxon-name>, <tp:taxon-name><tp:taxon-name-part taxon-name-part-type="family">Hydrophilidae</tp:taxon-name-part></tp:taxon-name>, <tp:taxon-name><tp:taxon-name-part taxon-name-part-type="family">Dascillidae</tp:taxon-name-part></tp:taxon-name>, <tp:taxon-name><tp:taxon-name-part taxon-name-part-type="family">Helodidae</tp:taxon-name-part></tp:taxon-name>, <tp:taxon-name><tp:taxon-name-part taxon-name-part-type="family">Psephenidae</tp:taxon-name-part></tp:taxon-name>, <tp:taxon-name><tp:taxon-name-part taxon-name-part-type="family">Elmidae</tp:taxon-name-part></tp:taxon-name>).</article-title> <source>Monographs of the Academy of Natural Science of Philadelphia</source> <volume>14</volume>: <fpage>377</fpage>–<lpage>443</lpage>.</mixed-citation></ref><ref id="B3"><mixed-citation xmlns:xlink="http://www.w3.org/1999/xlink" xlink:type="simple">
          <person-group><name name-style="western"><surname>Biström</surname><given-names>O</given-names></name></person-group> (<year>1988</year>) <article-title>Generic review of the <tp:taxon-name><tp:taxon-name-part taxon-name-part-type="tribe">Bidessini</tp:taxon-name-part></tp:taxon-name> (<tp:taxon-name><tp:taxon-name-part taxon-name-part-type="order">Coleoptera</tp:taxon-name-part></tp:taxon-name>, <tp:taxon-name><tp:taxon-name-part taxon-name-part-type="family">Dytiscidae</tp:taxon-name-part></tp:taxon-name>).</article-title> <source>Acta Zoologica Fennica</source> <volume>184</volume>: <fpage>1</fpage>–<lpage>41</lpage>.</mixed-citation></ref><ref id="B9"><mixed-citation xmlns:xlink="http://www.w3.org/1999/xlink" xlink:type="simple">
          <person-group><name name-style="western"><surname>Nilsson</surname><given-names>AN</given-names></name></person-group> (<year>2001</year>) <source><tp:taxon-name><tp:taxon-name-part taxon-name-part-type="family">Dytiscidae</tp:taxon-name-part></tp:taxon-name>. World Catalogue of Insects.</source> <publisher-name>Apollo Books</publisher-name>, <publisher-loc>Stenstrup</publisher-loc>, <size units="page">395 pp</size>.</mixed-citation></ref></ref-list></tp:taxon-treatment>
