# Supplementary material for: Revision of the Neotropical diving beetle genus Hydrodessus J. Balfour-Browne, 1953 (Coleoptera, Dytiscidae, Hydroporinae, Bidessini)
Source: Zookeys. 2016 Apr 12;(580):45–124. doi: 10.3897/zookeys.580.8153 (PMC4829950; doi:10.3897/zookeys.580.8153)
Supplement: XML Treatment for Hydrodessus rattanae [file zookeys.580.8153-treatment27.xml]

<!DOCTYPE tp:taxon-treatment
  PUBLIC "-//TaxonX//DTD Taxonomic Treatment Publishing DTD v0 20100105//EN" "tax-treatment-NSO.dtd">
<tp:taxon-treatment xmlns:tp="http://www.plazi.org/taxpub"><tp:treatment-meta><kwd-group><label>Taxon classification</label><kwd><named-content content-type="kingdom">Animalia</named-content></kwd><kwd><named-content content-type="order">Coleoptera</named-content></kwd><kwd><named-content content-type="family">Dytiscidae</named-content></kwd></kwd-group><mixed-citation publication-type="journal"><person-group><name><surname>Miller</surname><given-names>Kelly B.</given-names></name></person-group><article-title>Revision of the Neotropical diving beetle genus <italic><tp:taxon-name><tp:taxon-name-part taxon-name-part-type="genus">Hydrodessus</tp:taxon-name-part></tp:taxon-name></italic> J. Balfour-Browne, 1953 (<tp:taxon-name><tp:taxon-name-part taxon-name-part-type="order">Coleoptera</tp:taxon-name-part></tp:taxon-name>, <tp:taxon-name><tp:taxon-name-part taxon-name-part-type="family">Dytiscidae</tp:taxon-name-part></tp:taxon-name>, <tp:taxon-name><tp:taxon-name-part taxon-name-part-type="subfamily">Hydroporinae</tp:taxon-name-part></tp:taxon-name>, <tp:taxon-name><tp:taxon-name-part taxon-name-part-type="tribe">Bidessini</tp:taxon-name-part></tp:taxon-name>)</article-title><source>Zookeys</source><day>12</day><month>4</month><year>2016</year><volume>2016</volume><issue>580</issue><fpage>45</fpage><lpage>124</lpage><pub-id pub-id-type="doi">10.3897/zookeys.580.8153</pub-id></mixed-citation></tp:treatment-meta><tp:nomenclature><tp:taxon-name>
            <tp:taxon-name-part taxon-name-part-type="genus">Hydrodessus</tp:taxon-name-part>
            <tp:taxon-name-part taxon-name-part-type="species">rattanae</tp:taxon-name-part>
          </tp:taxon-name><tp:taxon-authority>Makhan, 1994: 118</tp:taxon-authority><xref ref-type="fig" rid="F9">Figs 30</xref><xref ref-type="fig" rid="F13">, 51</xref><tp:nomenclature-citation-list><tp:nomenclature-citation><tp:taxon-name><tp:taxon-name-part taxon-name-part-type="genus">Hydrodessus</tp:taxon-name-part> <tp:taxon-name-part taxon-name-part-type="species">rattanae</tp:taxon-name-part></tp:taxon-name><comment> Makhan, 1994: 118; <xref ref-type="bibr" rid="B3">Biström 1988</xref>: 37; <xref ref-type="bibr" rid="B9">Nilsson 2001</xref>: 236.</comment></tp:nomenclature-citation></tp:nomenclature-citation-list></tp:nomenclature><tp:treatment-sec sec-type="Type locality"><title>Type locality.</title><p>Suriname, District Brokopondo, Brownsweg.</p></tp:treatment-sec><tp:treatment-sec sec-type="Diagnosis"><title>Diagnosis.</title><p>
            <italic><tp:taxon-name><tp:taxon-name-part taxon-name-part-type="genus">Hydrodessus</tp:taxon-name-part> <tp:taxon-name-part taxon-name-part-type="species">rattanae</tp:taxon-name-part></tp:taxon-name></italic> is robust and broadly rounded with a distinctive dorsal pattern of maculae and fasciae (Fig. <xref ref-type="fig" rid="F9">30A</xref>). The head and pronotum are yellow (Fig. <xref ref-type="fig" rid="F9">30A</xref>). The elytra are brown with yellow lateral margins and large, well-defined maculae subbasally, apically and at about 2/3 length of elytra (Fig. <xref ref-type="fig" rid="F9">30A</xref>). Specimens do not have a lateral elytral carina, the epipleural carina extends nearly straight from the humeral angle (Fig. <xref ref-type="fig" rid="F9">30B</xref>). The prosternal process is elongate oval with the apex broadly pointed (Fig. <xref ref-type="fig" rid="F9">30C</xref>). The metaventrite carinae are distinctive and moderately divergent posteriorly (Fig. <xref ref-type="fig" rid="F9">30C</xref>). The male median lobe is basally narrowly triangular (Fig. <xref ref-type="fig" rid="F9">30D</xref>). The apical portion is long and nearly evenly curved with the apex narrow (Fig. <xref ref-type="fig" rid="F9">30D</xref>). In ventral aspect the median lobe is bilaterally symmetrical with the lateral margins narrowed to narrowly rounded apex (Fig. <xref ref-type="fig" rid="F9">30E</xref>). The lateral lobe is elongate-triangular with a long series of setae along the dorsal margin (Fig. <xref ref-type="fig" rid="F9">30F</xref>). This species is similar to <italic><tp:taxon-name><tp:taxon-name-part taxon-name-part-type="genus">Hydrodessus</tp:taxon-name-part> <tp:taxon-name-part taxon-name-part-type="species">laetus</tp:taxon-name-part></tp:taxon-name></italic> in coloration, overall shape, lack of lateral elytral carinae, shape of the prosternal process and metasternum and other features. The male genitalia are diagnostic (Figs <xref ref-type="fig" rid="F9">30D–F</xref>). <italic><tp:taxon-name><tp:taxon-name-part taxon-name-part-type="genus">Hydrodessus</tp:taxon-name-part> <tp:taxon-name-part taxon-name-part-type="species">rattanae</tp:taxon-name-part></tp:taxon-name></italic> is more robust, not as attenuate posteriorly and the color pattern is a little different (Fig. <xref ref-type="fig" rid="F9">30A</xref>). The metacoxal lines and regions mediad to the metacoxae are different, too (Fig. <xref ref-type="fig" rid="F9">30C</xref>). In <italic><tp:taxon-name><tp:taxon-name-part taxon-name-part-type="genus">Hydrodessus</tp:taxon-name-part> <tp:taxon-name-part taxon-name-part-type="species">rattane</tp:taxon-name-part></tp:taxon-name></italic> the metacoxal lines are shorter, somewhat more divergent anteriorly and there are deep, longitudinal grooves along the medial margin of each metacoxal lines (Fig. <xref ref-type="fig" rid="F9">30C</xref>) that are missing in <italic><tp:taxon-name><tp:taxon-name-part taxon-name-part-type="genus">Hydrodessus</tp:taxon-name-part> <tp:taxon-name-part taxon-name-part-type="species">laetus</tp:taxon-name-part></tp:taxon-name></italic> (Fig. <xref ref-type="fig" rid="F6">22C</xref>).</p></tp:treatment-sec><tp:treatment-sec sec-type="Description"><title>Description.</title><p>
            <italic>Measurements</italic>. <abbrev xmlns:xlink="http://www.w3.org/1999/xlink" xlink:title="total length" xlink:type="simple">TL</abbrev> = 2.6–2.7 mm, <abbrev xmlns:xlink="http://www.w3.org/1999/xlink" xlink:title="greatest width across elytra" xlink:type="simple">GW</abbrev> = 1.3–1.4 mm, <abbrev xmlns:xlink="http://www.w3.org/1999/xlink" xlink:title="greatest width of pronotum" xlink:type="simple">PW</abbrev> = 1.1–1.2 mm, <abbrev xmlns:xlink="http://www.w3.org/1999/xlink" xlink:title="greatest width of head" xlink:type="simple">HW</abbrev> = 0.8–0.9 mm, <abbrev xmlns:xlink="http://www.w3.org/1999/xlink" xlink:title="distance between eyes" xlink:type="simple">EW</abbrev> = 0.5 mm, <abbrev xmlns:xlink="http://www.w3.org/1999/xlink" xlink:title="total length" xlink:type="simple">TL</abbrev>/<abbrev xmlns:xlink="http://www.w3.org/1999/xlink" xlink:title="greatest width across elytra" xlink:type="simple">GW</abbrev> = 1.9–2.0, <abbrev xmlns:xlink="http://www.w3.org/1999/xlink" xlink:title="greatest width of head" xlink:type="simple">HW</abbrev>/<abbrev xmlns:xlink="http://www.w3.org/1999/xlink" xlink:title="distance between eyes" xlink:type="simple">EW</abbrev> = 1.7–1.8. Body shape broad, posteriorly broadly, outline discontinous between pronotum and elytron (Fig. <xref ref-type="fig" rid="F9">30A</xref>), body somewhat depressed.</p><p>
            <italic>Coloration</italic> (Fig. <xref ref-type="fig" rid="F9">30A</xref>). Head and pronotum orange. Elytra fasciate, brown to brown-red with large irregular yellow regions transversely near anterior margin and medially, apex yellow, macula distinctly delimited, medial macula often separated into broad lateral marginal macula and smaller macula near suture (Fig. <xref ref-type="fig" rid="F9">30A</xref>). Antennae, palps and legs yellow. Ventral sclerites yellow, black along some sutures.</p><p>
            <italic>Sculpture and structure</italic>. Head broad, anteriorly broadly curved; surface shiny with fine punctures; eyes large. Pronotum with lateral margins broadly rounded, widest slightly anterior to middle (Fig. <xref ref-type="fig" rid="F9">30A</xref>); lateral bead fine; surface shiny with fine, indistinct microreticulation, covered with fine punctures. Elytra broad, lateral margins broadly curved, apically broadly; lateral carina absent, elytral epipleural carina extends directly posteriorly from humeral angle (Fig. <xref ref-type="fig" rid="F9">30B</xref>); surface with fine microreticulation throughout and covered with fine punctures. Prosternum medially tectiform; prosternal process broad, subrectangular, lateral margins subparallel, slightly constricted medially, apically broadly pointed, process medially deeply and broadly excavated (Fig. <xref ref-type="fig" rid="F9">30C</xref>). Metaventrite with anterior process short and broad, medially distinctly excavated, slightly constricted subapically, apically subtruncate; metasternal carina distinctive, straight and diverging posteriorly, posterior half indistinct, low and rounded, terminating at anterior ends of metacoxal lines (Fig. <xref ref-type="fig" rid="F9">30C</xref>); surfaces covered with fine punctation. Legs with surfaces shiny, weakly and indistinctly punctate; metatibia with posteroapical brush of setae distinctive; pro- and mesotibiae moderately broad; metatrochanter not strongly offset, elongate, apically narrowly rounded; metacoxa covered with fine punctation; metacoxal lines robust, well marked, narrowly separated, subparallael but slightly divergent anteriorly, longitudinally distinctly grooved mediad to metacoxal lines (Fig. <xref ref-type="fig" rid="F9">30C</xref>). Abdomen covered with fine punctation; apex of VI rounded.</p><p>
            <italic>Male genitalia</italic>. Median lobe bilaterally symmetrical, in lateral aspect robust, broadly and evenly curved, basal portion small and subtriangular, apical portion broad to <!--PageBreak-->rounded apex (Fig. <xref ref-type="fig" rid="F9">30D</xref>); in ventral aspect broad, lateral margins subparallel, apically slightly curved, and apex broadly rounded (Fig. <xref ref-type="fig" rid="F9">30E</xref>). Lateral lobe slender, elongate, without broad basal region, apex straight, evenly narrowed to rounded apex (Fig. <xref ref-type="fig" rid="F9">30F</xref>).</p><p>
            <italic>Female genitalia</italic>. Not examined.</p><p>
            <italic>Sexual dimorphism</italic>. Male pro- and mesotarsi I–III more broadly expanded than female and ventrally with several large adhesive setae.</p><p>
            <italic>Variation</italic>. Specimens exhibit some minor variation in the extend of the maculae on the elytron.</p></tp:treatment-sec><tp:treatment-sec sec-type="Distribution"><title>Distribution.</title><p>This species is known only from a couple localities in Suriname (Fig. <xref ref-type="fig" rid="F13">51</xref>).</p></tp:treatment-sec><tp:treatment-sec sec-type="Habitat"><title>Habitat.</title><p>A series of specimens was collected along the margins of a forest creek.</p></tp:treatment-sec><tp:treatment-sec sec-type="Discussion"><title>Discussion.</title><p>This species and <italic><tp:taxon-name><tp:taxon-name-part taxon-name-part-type="genus">Hydrodessus</tp:taxon-name-part> <tp:taxon-name-part taxon-name-part-type="species">laetus</tp:taxon-name-part></tp:taxon-name></italic> are similar to each other and very different from many other species of <italic><tp:taxon-name><tp:taxon-name-part taxon-name-part-type="genus">Hydrodessus</tp:taxon-name-part></tp:taxon-name></italic> in the shape of the lateral margins of the elytron. The epipleural carina (between the epipleuron and dorsal surface of the elytron) extends posteriorly directly from the humeral angle. There is no other lateral carina. It remains to be seen whether these species are together monophyletic with the other members of <italic><tp:taxon-name><tp:taxon-name-part taxon-name-part-type="genus">Hydrodessus</tp:taxon-name-part></tp:taxon-name></italic>.</p></tp:treatment-sec><tp:treatment-sec sec-type="Specimens"><title>Specimens.</title><p>Holotype: ♂ in <named-content xmlns:xlink="http://www.w3.org/1999/xlink" content-type="dwc:institutional_code" xlink:type="simple">NZCS</named-content> labeled, “Suriname District Brokopondo Brownsweg 7.8.1984 leg. D.Makhan/ <tp:taxon-name><tp:taxon-name-part taxon-name-part-type="genus">Hydrodessus</tp:taxon-name-part> <tp:taxon-name-part taxon-name-part-type="species">rattanae</tp:taxon-name-part></tp:taxon-name> det. D. <xref ref-type="bibr" rid="B5">Makhan 1994</xref>/ Holotype [red label].” Other material examined, <bold>Suriname</bold>, Sipaliwini Dist, Tafelberg Summit nr Austustus Cr Camp, <named-content xmlns:xlink="http://www.w3.org/1999/xlink" content-type="dwc:verbatimCoordinates" xlink:type="simple"><named-content content-type="geo-json" specific-use="{&#34;type&#34;:&#34;Point&#34;,&#34;coordinates&#34;:[-56.183,3.933]}" xlink:type="simple">3.933'N 56.183'W</named-content></named-content>, 22 Aug 2013, forest creek margins, 600m, Short and Bloom (5, KUNHM, see accession numbers in Table <xref ref-type="table" rid="T1">1</xref>).</p></tp:treatment-sec><tp:treatment-sec><!--Section generated to contain objects referenced in tp:taxon-treatment.--><fig id="F9" position="float" orientation="portrait"><label>Figures 29–31.</label><caption><p>
          <italic><tp:taxon-name><tp:taxon-name-part taxon-name-part-type="genus">Hydrodessus</tp:taxon-name-part></tp:taxon-name></italic> species. <bold>A</bold> dorsal habitus <bold>B</bold> lateral habitus <bold>C</bold> ventral surfaces <bold>D</bold> male median lobe, right lateral aspect <bold>E</bold> male median lobe, ventral aspect <bold>F</bold> male right lateral lobe, right lateral aspect <bold>29</bold> <italic><tp:taxon-name><tp:taxon-name-part taxon-name-part-type="genus">Hydrodessus</tp:taxon-name-part> <tp:taxon-name-part taxon-name-part-type="species">phyllisae</tp:taxon-name-part></tp:taxon-name></italic> <bold>30</bold> <italic><tp:taxon-name><tp:taxon-name-part taxon-name-part-type="genus">Hydrodessus</tp:taxon-name-part> <tp:taxon-name-part taxon-name-part-type="species">rattanae</tp:taxon-name-part></tp:taxon-name></italic> <bold>31</bold> <italic><tp:taxon-name><tp:taxon-name-part taxon-name-part-type="genus">Hydrodessus</tp:taxon-name-part> <tp:taxon-name-part taxon-name-part-type="species">siolii</tp:taxon-name-part></tp:taxon-name></italic>. Scale bars = 1.0 mm for <bold>A</bold> and <bold>B</bold> only.</p></caption><graphic xmlns:xlink="http://www.w3.org/1999/xlink" xlink:href="zookeys-580-045-g009.jpg" position="float" orientation="portrait" xlink:type="simple" id="oo_84749.jpg"/></fig><fig id="F13" position="float" orientation="portrait"><label>Figures 48–51.</label><caption><p>
          <italic><tp:taxon-name><tp:taxon-name-part taxon-name-part-type="genus">Hydrodessus</tp:taxon-name-part></tp:taxon-name></italic> species, distributions.</p></caption><graphic xmlns:xlink="http://www.w3.org/1999/xlink" xlink:href="zookeys-580-045-g013.jpg" position="float" orientation="portrait" xlink:type="simple" id="oo_84753.jpg"/></fig><fig id="F6" position="float" orientation="portrait"><label>Figures 20–22.</label><caption><p>
          <italic><tp:taxon-name><tp:taxon-name-part taxon-name-part-type="genus">Hydrodessus</tp:taxon-name-part></tp:taxon-name></italic> species. <bold>A</bold> dorsal habitus <bold>B</bold> lateral habitus <bold>C</bold> ventral surfaces <bold>D</bold> male median lobe, right lateral aspect <bold>E</bold> male median lobe, ventral aspect <bold>F</bold> male right lateral lobe, right lateral aspect <bold>20</bold> <italic><tp:taxon-name><tp:taxon-name-part taxon-name-part-type="genus">Hydrodessus</tp:taxon-name-part> <tp:taxon-name-part taxon-name-part-type="species">kurti</tp:taxon-name-part></tp:taxon-name></italic> <bold>A1</bold> male <bold>A2</bold> female <bold>21</bold> <italic><tp:taxon-name><tp:taxon-name-part taxon-name-part-type="genus">Hydrodessus</tp:taxon-name-part> <tp:taxon-name-part taxon-name-part-type="species">kylei</tp:taxon-name-part></tp:taxon-name></italic> <bold>A1</bold> male <bold>A2</bold> female <bold>22</bold> <italic><tp:taxon-name><tp:taxon-name-part taxon-name-part-type="genus">Hydrodessus</tp:taxon-name-part> <tp:taxon-name-part taxon-name-part-type="species">laetus</tp:taxon-name-part></tp:taxon-name></italic>. Scale bars = 1.0 mm for <bold>A</bold> and <bold>B</bold> only.</p></caption><graphic xmlns:xlink="http://www.w3.org/1999/xlink" xlink:href="zookeys-580-045-g006.jpg" position="float" orientation="portrait" xlink:type="simple" id="oo_84746.jpg"/></fig><table-wrap id="T1" position="float" orientation="portrait"><label>Table 1.</label><caption><p>
                <named-content xmlns:xlink="http://www.w3.org/1999/xlink" content-type="dwc:institutional_code" xlink:type="simple">SEMC</named-content> (University of Kansas) accession numbers for certain <italic><tp:taxon-name><tp:taxon-name-part taxon-name-part-type="genus">Hydrodessus</tp:taxon-name-part></tp:taxon-name></italic> specimens included in revision.</p></caption><table id="TID0EE6DI" rules="all"><tbody><tr><th rowspan="1" colspan="1">Species</th><th rowspan="1" colspan="1">KUNHM accession numbers</th></tr><tr><td rowspan="1" colspan="1">
              <italic><tp:taxon-name><tp:taxon-name-part taxon-name-part-type="genus">Hydrodessus</tp:taxon-name-part> <tp:taxon-name-part taxon-name-part-type="species">angularis</tp:taxon-name-part></tp:taxon-name></italic>
            </td><td rowspan="1" colspan="1">SEMC0908225, SEMC0930584, SEMC0930585, SEMC1088259, SEMC1088302, SEMC1088325, SEMC1088329, SEMC1089613, SEMC1089618, SEMC1234318, SEMC1234323, SEMC1234327</td></tr><tr><td rowspan="1" colspan="1">
              <italic><tp:taxon-name><tp:taxon-name-part taxon-name-part-type="genus">Hydrodessus</tp:taxon-name-part> <tp:taxon-name-part taxon-name-part-type="species">biguttatus</tp:taxon-name-part></tp:taxon-name></italic>
            </td><td rowspan="1" colspan="1">SEMC0913238</td></tr><tr><td rowspan="1" colspan="1">
              <italic><tp:taxon-name><tp:taxon-name-part taxon-name-part-type="genus">Hydrodessus</tp:taxon-name-part> <tp:taxon-name-part taxon-name-part-type="species">disjunctus</tp:taxon-name-part></tp:taxon-name></italic>
            </td><td rowspan="1" colspan="1">SEMC1080468, SEMC1080471</td></tr><tr><td rowspan="1" colspan="1">
              <italic><tp:taxon-name><tp:taxon-name-part taxon-name-part-type="genus">Hydrodessus</tp:taxon-name-part> <tp:taxon-name-part taxon-name-part-type="species">jethoeae</tp:taxon-name-part></tp:taxon-name></italic>
            </td><td rowspan="1" colspan="1">SEMC0854749, SEMC0915510</td></tr><tr><td rowspan="1" colspan="1">
              <italic><tp:taxon-name><tp:taxon-name-part taxon-name-part-type="genus">Hydrodessus</tp:taxon-name-part> <tp:taxon-name-part taxon-name-part-type="species">kurti</tp:taxon-name-part></tp:taxon-name></italic>
            </td><td rowspan="1" colspan="1">SEMC1088337 , SEMC1088338, SEMC1088339, SEMC1088342, SEMC1088346, SEMC1088347, SEMC1088351</td></tr><tr><td rowspan="1" colspan="1">
              <italic><tp:taxon-name><tp:taxon-name-part taxon-name-part-type="genus">Hydrodessus</tp:taxon-name-part> <tp:taxon-name-part taxon-name-part-type="species">kylei</tp:taxon-name-part></tp:taxon-name></italic>
            </td><td rowspan="1" colspan="1">SEMC0915690, SEMC1088262, SEMC1088263, SEMC1088284, SEMC1088286, SEMC1088295, SEMC1088296, SEMC1088298, SEMC1088303, SEMC1088316, SEMC1088321, SEMC1088322, SEMC1088328, SEMC1088330, SEMC1088331, SEMC1088332, SEMC1088334, SEMC1088335, SEMC1088344</td></tr><tr><td rowspan="1" colspan="1">
              <italic><tp:taxon-name><tp:taxon-name-part taxon-name-part-type="genus">Hydrodessus</tp:taxon-name-part> <tp:taxon-name-part taxon-name-part-type="species">maculatus</tp:taxon-name-part></tp:taxon-name></italic>
            </td><td rowspan="1" colspan="1">SEMC0964975, SEMC0964987</td></tr><tr><td rowspan="1" colspan="1">
              <italic><tp:taxon-name><tp:taxon-name-part taxon-name-part-type="genus">Hydrodessus</tp:taxon-name-part> <tp:taxon-name-part taxon-name-part-type="species">octospilus</tp:taxon-name-part></tp:taxon-name></italic>
            </td><td rowspan="1" colspan="1">KUNHM SEMC0964970, KUNHM SEMC0964971, KUNHM SEMC0964975, KUNHM SEMC0964984, KUNHM SEMC0964985, KUNHM SEMC0964986, KUNHM SEMC0964989, KUNHM SEMC0964991</td></tr><tr><td rowspan="1" colspan="1">
              <italic><tp:taxon-name><tp:taxon-name-part taxon-name-part-type="genus">Hydrodessus</tp:taxon-name-part> <tp:taxon-name-part taxon-name-part-type="species">palus</tp:taxon-name-part></tp:taxon-name></italic>
            </td><td rowspan="1" colspan="1">SM0842821, SM0842840</td></tr><tr><td rowspan="1" colspan="1">
              <italic><tp:taxon-name><tp:taxon-name-part taxon-name-part-type="genus">Hydrodessus</tp:taxon-name-part> <tp:taxon-name-part taxon-name-part-type="species">rattanae</tp:taxon-name-part></tp:taxon-name></italic>
            </td><td rowspan="1" colspan="1">SEMC1080472, SEMC1080473, SEMC1080474, SEMC1080475, SEMC1080476</td></tr><tr><td rowspan="1" colspan="1">
              <italic><tp:taxon-name><tp:taxon-name-part taxon-name-part-type="genus">Hydrodessus</tp:taxon-name-part> <tp:taxon-name-part taxon-name-part-type="species">siolii</tp:taxon-name-part></tp:taxon-name></italic>
            </td><td rowspan="1" colspan="1">SM0842832, SM0843017, SM0843053, SM0843078, SM0843079, SM0843080, SM0843127, SM0843127, SM0843130, SM0843131, SM0843138, SM0843142, SM0843143, SM0843144, SM0843146, SM0843151, SM0843153, SM0843166, SM0843170, SM0843172, SM0843175, SM0843176, SM0843179, SM0843186, SM0843187, SM0843188, SM0843189, SM0843195, SM0843197, SM0843198, SM0843199, SM0843200, SM0843201, SM0843202, SM0843203, SM0843227, SM0843228, SM0843229, SM0843245, SM0843246, SM0843247, SM0843276, SM0843306, SM0843308, SM0843309, SM0843312, SM0843316, SM0843317, SM0843318, SM0843320, SM0843327, SM0843329, SM0843337, SM0843338, SM0843340, SM0843347, SM0843348, SM0843354, SM0843355, SM0843357, SM0843359</td></tr><tr><td rowspan="1" colspan="1">
              <italic><tp:taxon-name><tp:taxon-name-part taxon-name-part-type="genus">Hydrodessus</tp:taxon-name-part> <tp:taxon-name-part taxon-name-part-type="species">spanus</tp:taxon-name-part></tp:taxon-name></italic>
            </td><td rowspan="1" colspan="1">MIZA0001487, SEMC0914432</td></tr><tr><td rowspan="1" colspan="1">
              <italic><tp:taxon-name><tp:taxon-name-part taxon-name-part-type="genus">Hydrodessus</tp:taxon-name-part> <tp:taxon-name-part taxon-name-part-type="species">surinamensis</tp:taxon-name-part></tp:taxon-name></italic>
            </td><td rowspan="1" colspan="1">SM0843163, SM0843182, SM0843268, SM0843269, SM0843299</td></tr><tr><td rowspan="1" colspan="1">
              <italic><tp:taxon-name><tp:taxon-name-part taxon-name-part-type="genus">Hydrodessus</tp:taxon-name-part> <tp:taxon-name-part taxon-name-part-type="species">surinamensis</tp:taxon-name-part></tp:taxon-name></italic>
            </td><td rowspan="1" colspan="1">SEMC1088261, SEMC1089221</td></tr><tr><td rowspan="1" colspan="1">
              <italic><tp:taxon-name><tp:taxon-name-part taxon-name-part-type="genus">Hydrodessus</tp:taxon-name-part> <tp:taxon-name-part taxon-name-part-type="species">tenuatus</tp:taxon-name-part></tp:taxon-name></italic>
            </td><td rowspan="1" colspan="1">SEMC0915670</td></tr></tbody></table></table-wrap></tp:treatment-sec><ref-list><ref id="B3"><mixed-citation xmlns:xlink="http://www.w3.org/1999/xlink" xlink:type="simple">
          <person-group><name name-style="western"><surname>Biström</surname><given-names>O</given-names></name></person-group> (<year>1988</year>) <article-title>Generic review of the <tp:taxon-name><tp:taxon-name-part taxon-name-part-type="tribe">Bidessini</tp:taxon-name-part></tp:taxon-name> (<tp:taxon-name><tp:taxon-name-part taxon-name-part-type="order">Coleoptera</tp:taxon-name-part></tp:taxon-name>, <tp:taxon-name><tp:taxon-name-part taxon-name-part-type="family">Dytiscidae</tp:taxon-name-part></tp:taxon-name>).</article-title> <source>Acta Zoologica Fennica</source> <volume>184</volume>: <fpage>1</fpage>–<lpage>41</lpage>.</mixed-citation></ref><ref id="B9"><mixed-citation xmlns:xlink="http://www.w3.org/1999/xlink" xlink:type="simple">
          <person-group><name name-style="western"><surname>Nilsson</surname><given-names>AN</given-names></name></person-group> (<year>2001</year>) <source><tp:taxon-name><tp:taxon-name-part taxon-name-part-type="family">Dytiscidae</tp:taxon-name-part></tp:taxon-name>. World Catalogue of Insects.</source> <publisher-name>Apollo Books</publisher-name>, <publisher-loc>Stenstrup</publisher-loc>, <size units="page">395 pp</size>.</mixed-citation></ref><ref id="B5"><mixed-citation xmlns:xlink="http://www.w3.org/1999/xlink" xlink:type="simple">
          <person-group><name name-style="western"><surname>Makhan</surname><given-names>D</given-names></name></person-group> (<year>1994</year>) <article-title>Three new <italic><tp:taxon-name><tp:taxon-name-part taxon-name-part-type="genus">Hydrodessus</tp:taxon-name-part></tp:taxon-name></italic> from Surinam (<tp:taxon-name><tp:taxon-name-part taxon-name-part-type="order">Coleoptera</tp:taxon-name-part></tp:taxon-name>: <tp:taxon-name><tp:taxon-name-part taxon-name-part-type="family">Dytiscidae</tp:taxon-name-part></tp:taxon-name>).</article-title> <source>Entomologische Berichten Amst</source> <volume>54</volume>: <fpage>117</fpage>–<lpage>119</lpage>.</mixed-citation></ref></ref-list></tp:taxon-treatment>
