# Supplementary material for: Revision of the Neotropical diving beetle genus Hydrodessus J. Balfour-Browne, 1953 (Coleoptera, Dytiscidae, Hydroporinae, Bidessini)
Source: Zookeys. 2016 Apr 12;(580):45–124. doi: 10.3897/zookeys.580.8153 (PMC4829950; doi:10.3897/zookeys.580.8153)
Supplement: XML Treatment for Hydrodessus siolii [file zookeys.580.8153-treatment28.xml]

<!DOCTYPE tp:taxon-treatment
  PUBLIC "-//TaxonX//DTD Taxonomic Treatment Publishing DTD v0 20100105//EN" "tax-treatment-NSO.dtd">
<tp:taxon-treatment xmlns:tp="http://www.plazi.org/taxpub"><tp:treatment-meta><kwd-group><label>Taxon classification</label><kwd><named-content content-type="kingdom">Animalia</named-content></kwd><kwd><named-content content-type="order">Coleoptera</named-content></kwd><kwd><named-content content-type="family">Dytiscidae</named-content></kwd></kwd-group><mixed-citation publication-type="journal"><person-group><name><surname>Miller</surname><given-names>Kelly B.</given-names></name></person-group><article-title>Revision of the Neotropical diving beetle genus <italic><tp:taxon-name><tp:taxon-name-part taxon-name-part-type="genus">Hydrodessus</tp:taxon-name-part></tp:taxon-name></italic> J. Balfour-Browne, 1953 (<tp:taxon-name><tp:taxon-name-part taxon-name-part-type="order">Coleoptera</tp:taxon-name-part></tp:taxon-name>, <tp:taxon-name><tp:taxon-name-part taxon-name-part-type="family">Dytiscidae</tp:taxon-name-part></tp:taxon-name>, <tp:taxon-name><tp:taxon-name-part taxon-name-part-type="subfamily">Hydroporinae</tp:taxon-name-part></tp:taxon-name>, <tp:taxon-name><tp:taxon-name-part taxon-name-part-type="tribe">Bidessini</tp:taxon-name-part></tp:taxon-name>)</article-title><source>Zookeys</source><day>12</day><month>4</month><year>2016</year><volume>2016</volume><issue>580</issue><fpage>45</fpage><lpage>124</lpage><pub-id pub-id-type="doi">10.3897/zookeys.580.8153</pub-id></mixed-citation></tp:treatment-meta><tp:nomenclature><tp:taxon-name>
            <tp:taxon-name-part taxon-name-part-type="genus">Hydrodessus</tp:taxon-name-part>
            <tp:taxon-name-part taxon-name-part-type="species">siolii</tp:taxon-name-part>
          </tp:taxon-name><tp:taxon-authority>J. Balfour-Browne, 1953</tp:taxon-authority><xref ref-type="fig" rid="F9">Figs 31</xref><xref ref-type="fig" rid="F12">, 43</xref><!--PageBreak--><tp:nomenclature-citation-list><tp:nomenclature-citation><tp:taxon-name><tp:taxon-name-part taxon-name-part-type="genus">Hydrodessus</tp:taxon-name-part> <tp:taxon-name-part taxon-name-part-type="species">siolii</tp:taxon-name-part></tp:taxon-name><comment> J. Balfour-Browne, 1953: 56; <xref ref-type="bibr" rid="B12">Young 1967</xref>: 80; <xref ref-type="bibr" rid="B13">1969</xref>: 2; <xref ref-type="bibr" rid="B14">1970</xref>: 158; <xref ref-type="bibr" rid="B11">Spangler 1985</xref>: 88; <xref ref-type="bibr" rid="B3">Biström 1988</xref>: 37; <xref ref-type="bibr" rid="B9">Nilsson 2001</xref>: 236.</comment></tp:nomenclature-citation></tp:nomenclature-citation-list></tp:nomenclature><tp:treatment-sec sec-type="Type locality"><title>Type locality.</title><p>Brazil, Pará, Rio Cupari, Igarapé Ingatuba.</p></tp:treatment-sec><tp:treatment-sec sec-type="Diagnosis"><title>Diagnosis.</title><p>
            <italic><tp:taxon-name><tp:taxon-name-part taxon-name-part-type="genus">Hydrodessus</tp:taxon-name-part> <tp:taxon-name-part taxon-name-part-type="species">siolii</tp:taxon-name-part></tp:taxon-name></italic> is a distinctive species with a pale head and pronotum and the elytra dark brown with the lateral margin yellow with distinctive, well defined yellow maculae (Fig. <xref ref-type="fig" rid="F9">31A</xref>). There is a prominent yellow macula on the elytral disc near the suture subbasally (Fig. <xref ref-type="fig" rid="F9">31A</xref>). There are a semiconnected pair of maculae at about 2/3 length of elytra (Fig. <xref ref-type="fig" rid="F9">31A</xref>). In some specimens the lateral macula is connected with the yellow lateral margin. Also, the elytral apex is yellow (Fig. <xref ref-type="fig" rid="F9">31A</xref>). The lateral elytral carina is absent (Fig. <xref ref-type="fig" rid="F9">31B</xref>). The prosternal process is elongate oval with the lateral margins slightly constricted medially (Fig. <xref ref-type="fig" rid="F9">31C</xref>). The prosternal process is elongate oval with the lateral margins somewhat constricted medially (Fig. <xref ref-type="fig" rid="F9">31C</xref>). The metaventrite carinae are indistinct and mainly marked by impunctate lines that are strongly divergent posteriorly (Fig. <xref ref-type="fig" rid="F9">31C</xref>). The male median lobe in lateral aspect is basally triangular (Fig. <xref ref-type="fig" rid="F9">31D</xref>). The apical portion is slender and evenly curved to a slender, narrowly <!--PageBreak-->rounded apex (Fig. <xref ref-type="fig" rid="F9">31D</xref>). In ventral aspect the median lobe is bilaterally symmetrical, apically convergent to elongate, slender, pointed apex (Fig. <xref ref-type="fig" rid="F9">31E</xref>). The lateral lobe is relatively slender, curved medially with the apical 1/3 relatively straight and slender to rounded apex (Fig. <xref ref-type="fig" rid="F9">31F</xref>). The species is perhaps most similar to <italic><tp:taxon-name><tp:taxon-name-part taxon-name-part-type="genus">Hydrodessus</tp:taxon-name-part> <tp:taxon-name-part taxon-name-part-type="species">fasciatus</tp:taxon-name-part></tp:taxon-name></italic> in body shape and structure, but that species has a different color pattern and the male genitalia are distinctive in each species.</p></tp:treatment-sec><tp:treatment-sec sec-type="Description"><title>Description.</title><p>
            <italic>Measurements</italic>. <abbrev xmlns:xlink="http://www.w3.org/1999/xlink" xlink:title="total length" xlink:type="simple">TL</abbrev> = 2.7–3.1 mm, <abbrev xmlns:xlink="http://www.w3.org/1999/xlink" xlink:title="greatest width across elytra" xlink:type="simple">GW</abbrev> = 1.3–1.4 mm, <abbrev xmlns:xlink="http://www.w3.org/1999/xlink" xlink:title="greatest width of pronotum" xlink:type="simple">PW</abbrev> = 1.1–1.2 mm, <abbrev xmlns:xlink="http://www.w3.org/1999/xlink" xlink:title="greatest width of head" xlink:type="simple">HW</abbrev> = 0.8–0.9 mm, <abbrev xmlns:xlink="http://www.w3.org/1999/xlink" xlink:title="distance between eyes" xlink:type="simple">EW</abbrev> = 0.4–0.5 mm, <abbrev xmlns:xlink="http://www.w3.org/1999/xlink" xlink:title="total length" xlink:type="simple">TL</abbrev>/<abbrev xmlns:xlink="http://www.w3.org/1999/xlink" xlink:title="greatest width across elytra" xlink:type="simple">GW</abbrev> = 2.1–2.2, <abbrev xmlns:xlink="http://www.w3.org/1999/xlink" xlink:title="greatest width of head" xlink:type="simple">HW</abbrev>/<abbrev xmlns:xlink="http://www.w3.org/1999/xlink" xlink:title="distance between eyes" xlink:type="simple">EW</abbrev> = 1.9. Body shape elongate, apically rounded, lateral outline discontinous between pronotum and elytron (Fig. <xref ref-type="fig" rid="F9">31A</xref>).</p><p>
            <italic>Coloration</italic> (Fig. <xref ref-type="fig" rid="F9">31A</xref>). Head and pronotum yellow. Elytron brown-yellow with diffuse yellow maculae anteromedially, medially and along margins anteriorly, mediolaterally, and at apex (Fig. <xref ref-type="fig" rid="F9">31A</xref>). Antennae, palps and legs yellow. Ventral surfaces yellow.</p><p>
            <italic>Sculpture and structure</italic>. Head moderately elongate; anterior clypeal marign broadly rounded; surface shiny, nearly impunctate; eyes large. Pronotum broadest slightly anterior of middle, lateral margins broadly curved (Fig. <xref ref-type="fig" rid="F9">31A</xref>); lateral bead fine; surface shiny, covered with moderately large, distinctive punctation. Elytra elongate, apically rounded (Fig. <xref ref-type="fig" rid="F9">31A</xref>); lateral carina absent, slight rounding of elytron near humeral angle (Fig. <xref ref-type="fig" rid="F9">31B</xref>); surface shiny, covered with moderately large, distinctive punctation. Prosternum medially rounded and setose; prosternal process moderately slender, elongate, lateral margins subparallel, widest subapically, apex rounded, longitudinally somewhat excavated (Fig. <xref ref-type="fig" rid="F9">31C</xref>). Metaventrite with anterior process slender, short, apically narrowly rounded; metasternal carinae distinct only anteriorly along margins of process, extending posteriorly in broadly divergent rounded margins, terminating near anterior ends of metacoxal lines (Fig. <xref ref-type="fig" rid="F9">31C</xref>); other surfaces covered with moderately large, distinct punctures. Legs with most surfaces shiny, impunctate; pro- and mesotibiae slender; metatibia with posteroapical brush of setae distinctive; metatrochater distinctly offset, apically rounded; metacoxa with surface shiny, covered with moderately large, distinctive punctation; metacoxal lines elongate, relatively closely approximated and subparallel, only slightly diverging anteriorly (Fig. <xref ref-type="fig" rid="F9">31C</xref>). Abdomen shiny, covered with distinctive punctures; ventrite VI apcially broadly rounded.</p><p>
            <italic>Male genitalia</italic>. Median lobe bilaterally symmetrical, in lateral aspect gently curved, curvature more pronounced basally, basal region broad, apical portion slender throughout length, apex slender and pointed (Fig. <xref ref-type="fig" rid="F9">31D</xref>); in ventral aspect slender, lateral margins evenly convergent to middle, then slightly constricted and apically slender to pointed apex (Fig. <xref ref-type="fig" rid="F9">31E</xref>). Lateral lobe moderately broad basally, elongate slender apically, apex rounded, with series of setae along dorsal margin (Fig. <xref ref-type="fig" rid="F9">31F</xref>).</p><p>
            <italic>Female genitalia</italic>. Not examined.</p><p>
            <italic>Sexual dimorphism</italic>. Male pro- and mesotarsi I–III slightly more broadly expanded than female and ventrally with several large adhesive setae. Females much more finely and densely punctate on all surfaces than males.</p><p>
            <italic>Variation</italic>. Specimens examined vary somewhat in the extend of maculation on the dorsal surface.</p><!--PageBreak--></tp:treatment-sec><tp:treatment-sec sec-type="Distribution"><title>Distribution.</title><p>This species is known from central Brazil and southern Venezuela (Fig. <xref ref-type="fig" rid="F12">43</xref>).</p></tp:treatment-sec><tp:treatment-sec sec-type="Habitat"><title>Habitat.</title><p>This species was collected from “margem esquedra, entre detrito fibrosito” (<xref ref-type="bibr" rid="B1">Balfour-Browne 1953</xref>), or the “left bank, between fibrous detritous.” Specimens have also been collected along a sandy forest stream in marginal leaf pack.</p></tp:treatment-sec><tp:treatment-sec sec-type="Discussion"><title>Discussion.</title><p>The holotype (in BMNH) was not examined, but the male paratype (of one male and two female paratypes, <xref ref-type="bibr" rid="B1">Balfour-Browne 1953</xref>), which is now in the <named-content xmlns:xlink="http://www.w3.org/1999/xlink" content-type="dwc:institutional_code" xlink:type="simple">FSCA</named-content>, was examined. Based on the description and the paratype examined, the identity of this species is clear.</p></tp:treatment-sec><tp:treatment-sec sec-type="Specimens"><title>Specimens.</title><p>Holotype not examined. Non-type specimens examined, 64 total. <bold>Brazil</bold>, Aldeia Aracu-Igarape, Gurupi-Umi, 50km E Caninde, <named-content xmlns:xlink="http://www.w3.org/1999/xlink" content-type="dwc:verbatimCoordinates" xlink:type="simple"><named-content content-type="geo-json" specific-use="{&#34;type&#34;:&#34;Point&#34;,&#34;coordinates&#34;:[-46.083333,-2.583333]}" xlink:type="simple">2°35'S 46°05W</named-content></named-content>, 1–31 May 1963, B. Malkin (2, <named-content xmlns:xlink="http://www.w3.org/1999/xlink" content-type="dwc:institutional_code" xlink:type="simple">FSCA</named-content>); Brazil, Pará, Boca Igarape Ingatuba, <named-content xmlns:xlink="http://www.w3.org/1999/xlink" content-type="dwc:verbatimCoordinates" xlink:type="simple"><named-content content-type="geo-json" specific-use="{&#34;type&#34;:&#34;Point&#34;,&#34;coordinates&#34;:[-55.404,-3.723]}" xlink:type="simple">3.723°S 55.404°W</named-content></named-content>, 22 Oct 1948, H. Sioli (1, <named-content xmlns:xlink="http://www.w3.org/1999/xlink" content-type="dwc:institutional_code" xlink:type="simple">FSCA</named-content>, paratype). <bold>Venezuela</bold>, Amazonas, Communidad Caño Gato, on Rio Sipapo, <named-content xmlns:xlink="http://www.w3.org/1999/xlink" content-type="dwc:verbatimCoordinates" xlink:type="simple"><named-content content-type="geo-json" specific-use="{&#34;type&#34;:&#34;Point&#34;,&#34;coordinates&#34;:[-67.739,4.981]}" xlink:type="simple">4.981°N, 67.739°</named-content></named-content>, 16 Jan 2009, along stream, 95m, Short, Miller, Camacho, Joly and García (61, KUNHM, <named-content xmlns:xlink="http://www.w3.org/1999/xlink" content-type="dwc:institutional_code" xlink:type="simple">MIZA</named-content>, <abbrev xmlns:xlink="http://www.w3.org/1999/xlink" content-type="institution" xlink:title="Museum of Southwestern Biology Division of Arthropods, University of New Mexico, Albuquerque, NM, USA K.B. Miller" xlink:type="simple">MSBA</abbrev>, <named-content xmlns:xlink="http://www.w3.org/1999/xlink" content-type="dwc:institutional_code" xlink:type="simple">USNM</named-content>, museum numbers in Table <xref ref-type="table" rid="T1">1</xref>).</p></tp:treatment-sec><tp:treatment-sec><!--Section generated to contain objects referenced in tp:taxon-treatment.--><fig id="F9" position="float" orientation="portrait"><label>Figures 29–31.</label><caption><p>
          <italic><tp:taxon-name><tp:taxon-name-part taxon-name-part-type="genus">Hydrodessus</tp:taxon-name-part></tp:taxon-name></italic> species. <bold>A</bold> dorsal habitus <bold>B</bold> lateral habitus <bold>C</bold> ventral surfaces <bold>D</bold> male median lobe, right lateral aspect <bold>E</bold> male median lobe, ventral aspect <bold>F</bold> male right lateral lobe, right lateral aspect <bold>29</bold> <italic><tp:taxon-name><tp:taxon-name-part taxon-name-part-type="genus">Hydrodessus</tp:taxon-name-part> <tp:taxon-name-part taxon-name-part-type="species">phyllisae</tp:taxon-name-part></tp:taxon-name></italic> <bold>30</bold> <italic><tp:taxon-name><tp:taxon-name-part taxon-name-part-type="genus">Hydrodessus</tp:taxon-name-part> <tp:taxon-name-part taxon-name-part-type="species">rattanae</tp:taxon-name-part></tp:taxon-name></italic> <bold>31</bold> <italic><tp:taxon-name><tp:taxon-name-part taxon-name-part-type="genus">Hydrodessus</tp:taxon-name-part> <tp:taxon-name-part taxon-name-part-type="species">siolii</tp:taxon-name-part></tp:taxon-name></italic>. Scale bars = 1.0 mm for <bold>A</bold> and <bold>B</bold> only.</p></caption><graphic xmlns:xlink="http://www.w3.org/1999/xlink" xlink:href="zookeys-580-045-g009.jpg" position="float" orientation="portrait" xlink:type="simple" id="oo_84749.jpg"/></fig><fig id="F12" position="float" orientation="portrait"><label>Figures 42–47.</label><caption><p>
          <italic><tp:taxon-name><tp:taxon-name-part taxon-name-part-type="genus">Hydrodessus</tp:taxon-name-part></tp:taxon-name></italic> species, distributions.</p></caption><graphic xmlns:xlink="http://www.w3.org/1999/xlink" xlink:href="zookeys-580-045-g012.jpg" position="float" orientation="portrait" xlink:type="simple" id="oo_84752.jpg"/></fig><table-wrap id="T1" position="float" orientation="portrait"><label>Table 1.</label><caption><p>
                <named-content xmlns:xlink="http://www.w3.org/1999/xlink" content-type="dwc:institutional_code" xlink:type="simple">SEMC</named-content> (University of Kansas) accession numbers for certain <italic><tp:taxon-name><tp:taxon-name-part taxon-name-part-type="genus">Hydrodessus</tp:taxon-name-part></tp:taxon-name></italic> specimens included in revision.</p></caption><table id="TID0EE6DI" rules="all"><tbody><tr><th rowspan="1" colspan="1">Species</th><th rowspan="1" colspan="1">KUNHM accession numbers</th></tr><tr><td rowspan="1" colspan="1">
              <italic><tp:taxon-name><tp:taxon-name-part taxon-name-part-type="genus">Hydrodessus</tp:taxon-name-part> <tp:taxon-name-part taxon-name-part-type="species">angularis</tp:taxon-name-part></tp:taxon-name></italic>
            </td><td rowspan="1" colspan="1">SEMC0908225, SEMC0930584, SEMC0930585, SEMC1088259, SEMC1088302, SEMC1088325, SEMC1088329, SEMC1089613, SEMC1089618, SEMC1234318, SEMC1234323, SEMC1234327</td></tr><tr><td rowspan="1" colspan="1">
              <italic><tp:taxon-name><tp:taxon-name-part taxon-name-part-type="genus">Hydrodessus</tp:taxon-name-part> <tp:taxon-name-part taxon-name-part-type="species">biguttatus</tp:taxon-name-part></tp:taxon-name></italic>
            </td><td rowspan="1" colspan="1">SEMC0913238</td></tr><tr><td rowspan="1" colspan="1">
              <italic><tp:taxon-name><tp:taxon-name-part taxon-name-part-type="genus">Hydrodessus</tp:taxon-name-part> <tp:taxon-name-part taxon-name-part-type="species">disjunctus</tp:taxon-name-part></tp:taxon-name></italic>
            </td><td rowspan="1" colspan="1">SEMC1080468, SEMC1080471</td></tr><tr><td rowspan="1" colspan="1">
              <italic><tp:taxon-name><tp:taxon-name-part taxon-name-part-type="genus">Hydrodessus</tp:taxon-name-part> <tp:taxon-name-part taxon-name-part-type="species">jethoeae</tp:taxon-name-part></tp:taxon-name></italic>
            </td><td rowspan="1" colspan="1">SEMC0854749, SEMC0915510</td></tr><tr><td rowspan="1" colspan="1">
              <italic><tp:taxon-name><tp:taxon-name-part taxon-name-part-type="genus">Hydrodessus</tp:taxon-name-part> <tp:taxon-name-part taxon-name-part-type="species">kurti</tp:taxon-name-part></tp:taxon-name></italic>
            </td><td rowspan="1" colspan="1">SEMC1088337 , SEMC1088338, SEMC1088339, SEMC1088342, SEMC1088346, SEMC1088347, SEMC1088351</td></tr><tr><td rowspan="1" colspan="1">
              <italic><tp:taxon-name><tp:taxon-name-part taxon-name-part-type="genus">Hydrodessus</tp:taxon-name-part> <tp:taxon-name-part taxon-name-part-type="species">kylei</tp:taxon-name-part></tp:taxon-name></italic>
            </td><td rowspan="1" colspan="1">SEMC0915690, SEMC1088262, SEMC1088263, SEMC1088284, SEMC1088286, SEMC1088295, SEMC1088296, SEMC1088298, SEMC1088303, SEMC1088316, SEMC1088321, SEMC1088322, SEMC1088328, SEMC1088330, SEMC1088331, SEMC1088332, SEMC1088334, SEMC1088335, SEMC1088344</td></tr><tr><td rowspan="1" colspan="1">
              <italic><tp:taxon-name><tp:taxon-name-part taxon-name-part-type="genus">Hydrodessus</tp:taxon-name-part> <tp:taxon-name-part taxon-name-part-type="species">maculatus</tp:taxon-name-part></tp:taxon-name></italic>
            </td><td rowspan="1" colspan="1">SEMC0964975, SEMC0964987</td></tr><tr><td rowspan="1" colspan="1">
              <italic><tp:taxon-name><tp:taxon-name-part taxon-name-part-type="genus">Hydrodessus</tp:taxon-name-part> <tp:taxon-name-part taxon-name-part-type="species">octospilus</tp:taxon-name-part></tp:taxon-name></italic>
            </td><td rowspan="1" colspan="1">KUNHM SEMC0964970, KUNHM SEMC0964971, KUNHM SEMC0964975, KUNHM SEMC0964984, KUNHM SEMC0964985, KUNHM SEMC0964986, KUNHM SEMC0964989, KUNHM SEMC0964991</td></tr><tr><td rowspan="1" colspan="1">
              <italic><tp:taxon-name><tp:taxon-name-part taxon-name-part-type="genus">Hydrodessus</tp:taxon-name-part> <tp:taxon-name-part taxon-name-part-type="species">palus</tp:taxon-name-part></tp:taxon-name></italic>
            </td><td rowspan="1" colspan="1">SM0842821, SM0842840</td></tr><tr><td rowspan="1" colspan="1">
              <italic><tp:taxon-name><tp:taxon-name-part taxon-name-part-type="genus">Hydrodessus</tp:taxon-name-part> <tp:taxon-name-part taxon-name-part-type="species">rattanae</tp:taxon-name-part></tp:taxon-name></italic>
            </td><td rowspan="1" colspan="1">SEMC1080472, SEMC1080473, SEMC1080474, SEMC1080475, SEMC1080476</td></tr><tr><td rowspan="1" colspan="1">
              <italic><tp:taxon-name><tp:taxon-name-part taxon-name-part-type="genus">Hydrodessus</tp:taxon-name-part> <tp:taxon-name-part taxon-name-part-type="species">siolii</tp:taxon-name-part></tp:taxon-name></italic>
            </td><td rowspan="1" colspan="1">SM0842832, SM0843017, SM0843053, SM0843078, SM0843079, SM0843080, SM0843127, SM0843127, SM0843130, SM0843131, SM0843138, SM0843142, SM0843143, SM0843144, SM0843146, SM0843151, SM0843153, SM0843166, SM0843170, SM0843172, SM0843175, SM0843176, SM0843179, SM0843186, SM0843187, SM0843188, SM0843189, SM0843195, SM0843197, SM0843198, SM0843199, SM0843200, SM0843201, SM0843202, SM0843203, SM0843227, SM0843228, SM0843229, SM0843245, SM0843246, SM0843247, SM0843276, SM0843306, SM0843308, SM0843309, SM0843312, SM0843316, SM0843317, SM0843318, SM0843320, SM0843327, SM0843329, SM0843337, SM0843338, SM0843340, SM0843347, SM0843348, SM0843354, SM0843355, SM0843357, SM0843359</td></tr><tr><td rowspan="1" colspan="1">
              <italic><tp:taxon-name><tp:taxon-name-part taxon-name-part-type="genus">Hydrodessus</tp:taxon-name-part> <tp:taxon-name-part taxon-name-part-type="species">spanus</tp:taxon-name-part></tp:taxon-name></italic>
            </td><td rowspan="1" colspan="1">MIZA0001487, SEMC0914432</td></tr><tr><td rowspan="1" colspan="1">
              <italic><tp:taxon-name><tp:taxon-name-part taxon-name-part-type="genus">Hydrodessus</tp:taxon-name-part> <tp:taxon-name-part taxon-name-part-type="species">surinamensis</tp:taxon-name-part></tp:taxon-name></italic>
            </td><td rowspan="1" colspan="1">SM0843163, SM0843182, SM0843268, SM0843269, SM0843299</td></tr><tr><td rowspan="1" colspan="1">
              <italic><tp:taxon-name><tp:taxon-name-part taxon-name-part-type="genus">Hydrodessus</tp:taxon-name-part> <tp:taxon-name-part taxon-name-part-type="species">surinamensis</tp:taxon-name-part></tp:taxon-name></italic>
            </td><td rowspan="1" colspan="1">SEMC1088261, SEMC1089221</td></tr><tr><td rowspan="1" colspan="1">
              <italic><tp:taxon-name><tp:taxon-name-part taxon-name-part-type="genus">Hydrodessus</tp:taxon-name-part> <tp:taxon-name-part taxon-name-part-type="species">tenuatus</tp:taxon-name-part></tp:taxon-name></italic>
            </td><td rowspan="1" colspan="1">SEMC0915670</td></tr></tbody></table></table-wrap></tp:treatment-sec><ref-list><ref id="B12"><mixed-citation xmlns:xlink="http://www.w3.org/1999/xlink" xlink:type="simple">
          <person-group><name name-style="western"><surname>Young</surname><given-names>FN</given-names></name></person-group> (<year>1967</year>) <article-title>A key to the genera of American bidessine water beetles, with descriptions of three new genera (<tp:taxon-name><tp:taxon-name-part taxon-name-part-type="order">Coleoptera</tp:taxon-name-part></tp:taxon-name>: <tp:taxon-name><tp:taxon-name-part taxon-name-part-type="family">Dytiscidae</tp:taxon-name-part></tp:taxon-name>, <tp:taxon-name><tp:taxon-name-part taxon-name-part-type="subfamily">Hydroporinae</tp:taxon-name-part></tp:taxon-name>).</article-title> <source>The Coleopterists Bulletin</source> <volume>21</volume>: <fpage>75</fpage>–<lpage>84</lpage>.</mixed-citation></ref><ref id="B13"><mixed-citation xmlns:xlink="http://www.w3.org/1999/xlink" xlink:type="simple">
          <person-group><name name-style="western"><surname>Young</surname><given-names>FN</given-names></name></person-group> (<year>1969</year>) <article-title>A checklist of the American <tp:taxon-name><tp:taxon-name-part taxon-name-part-type="tribe">Bidessini</tp:taxon-name-part></tp:taxon-name> (<tp:taxon-name><tp:taxon-name-part taxon-name-part-type="order">Coleoptera</tp:taxon-name-part></tp:taxon-name>: <tp:taxon-name><tp:taxon-name-part taxon-name-part-type="family">Dytiscidae</tp:taxon-name-part></tp:taxon-name>-<tp:taxon-name><tp:taxon-name-part taxon-name-part-type="subfamily">Hydroporinae</tp:taxon-name-part></tp:taxon-name>).</article-title> <source>Smithsonian Contributions to Zoology</source> <volume>33</volume>: <fpage>1</fpage>–<lpage>5</lpage>. doi: <ext-link xlink:type="simple" ext-link-type="doi" xlink:href="10.5479/si.00810282.33">10.5479/si.00810282.33</ext-link></mixed-citation></ref><ref id="B14"><mixed-citation xmlns:xlink="http://www.w3.org/1999/xlink" xlink:type="simple">
          <person-group><name name-style="western"><surname>Young</surname><given-names>FN</given-names></name></person-group> (<year>1970</year>) <article-title>Two new species of <italic><tp:taxon-name><tp:taxon-name-part taxon-name-part-type="genus">Hydrodessus</tp:taxon-name-part></tp:taxon-name></italic> from Suriname, with a key to the known species (<tp:taxon-name><tp:taxon-name-part taxon-name-part-type="order">Coleoptera</tp:taxon-name-part></tp:taxon-name>: <tp:taxon-name><tp:taxon-name-part taxon-name-part-type="family">Dytiscidae</tp:taxon-name-part></tp:taxon-name>).</article-title> <source>Uitgaven Natuurwetenschappelijke Studiekring voor Suriname en de Nederlandse Antillen, Utrecht</source> <volume>60</volume>: <fpage>152</fpage>–<lpage>158</lpage>.</mixed-citation></ref><ref id="B11"><mixed-citation xmlns:xlink="http://www.w3.org/1999/xlink" xlink:type="simple">
          <person-group><name name-style="western"><surname>Spangler</surname><given-names>PJ</given-names></name></person-group> (<year>1985</year>) <article-title>Five new species of the predacious water beetle genus <italic><tp:taxon-name><tp:taxon-name-part taxon-name-part-type="genus">Hydrodessus</tp:taxon-name-part></tp:taxon-name></italic> from Guyana and a key to the species (<tp:taxon-name><tp:taxon-name-part taxon-name-part-type="order">Coleoptera</tp:taxon-name-part></tp:taxon-name>: <tp:taxon-name><tp:taxon-name-part taxon-name-part-type="family">Dytiscidae</tp:taxon-name-part></tp:taxon-name>).</article-title> <source>Proceedings of the Academy of Natural Sciences of Philadelphia</source> <volume>137</volume>: <fpage>80</fpage>–<lpage>89</lpage>.</mixed-citation></ref><ref id="B3"><mixed-citation xmlns:xlink="http://www.w3.org/1999/xlink" xlink:type="simple">
          <person-group><name name-style="western"><surname>Biström</surname><given-names>O</given-names></name></person-group> (<year>1988</year>) <article-title>Generic review of the <tp:taxon-name><tp:taxon-name-part taxon-name-part-type="tribe">Bidessini</tp:taxon-name-part></tp:taxon-name> (<tp:taxon-name><tp:taxon-name-part taxon-name-part-type="order">Coleoptera</tp:taxon-name-part></tp:taxon-name>, <tp:taxon-name><tp:taxon-name-part taxon-name-part-type="family">Dytiscidae</tp:taxon-name-part></tp:taxon-name>).</article-title> <source>Acta Zoologica Fennica</source> <volume>184</volume>: <fpage>1</fpage>–<lpage>41</lpage>.</mixed-citation></ref><ref id="B9"><mixed-citation xmlns:xlink="http://www.w3.org/1999/xlink" xlink:type="simple">
          <person-group><name name-style="western"><surname>Nilsson</surname><given-names>AN</given-names></name></person-group> (<year>2001</year>) <source><tp:taxon-name><tp:taxon-name-part taxon-name-part-type="family">Dytiscidae</tp:taxon-name-part></tp:taxon-name>. World Catalogue of Insects.</source> <publisher-name>Apollo Books</publisher-name>, <publisher-loc>Stenstrup</publisher-loc>, <size units="page">395 pp</size>.</mixed-citation></ref><ref id="B1"><mixed-citation xmlns:xlink="http://www.w3.org/1999/xlink" xlink:type="simple">
          <person-group><name name-style="western"><surname>Balfour-Browne</surname><given-names>J</given-names></name></person-group> (<year>1953</year>) <article-title><italic><tp:taxon-name><tp:taxon-name-part taxon-name-part-type="genus">Hydrodessus</tp:taxon-name-part></tp:taxon-name></italic> gen. n. Hydroporinarum (<tp:taxon-name><tp:taxon-name-part taxon-name-part-type="order">Coleoptera</tp:taxon-name-part></tp:taxon-name>: <tp:taxon-name><tp:taxon-name-part taxon-name-part-type="family">Dytiscidae</tp:taxon-name-part></tp:taxon-name>).</article-title> <source>Proceedings of the Royal Entomological Society of London (Series B)</source> <volume>22</volume>: <fpage>55</fpage>–<lpage>56</lpage>. doi: <ext-link xlink:type="simple" ext-link-type="doi" xlink:href="10.1111/j.1365-3113.1953.tb00056.x">10.1111/j.1365-3113.1953.tb00056.x</ext-link></mixed-citation></ref></ref-list></tp:taxon-treatment>
