# Supplementary material for: Revision of the Neotropical diving beetle genus Hydrodessus J. Balfour-Browne, 1953 (Coleoptera, Dytiscidae, Hydroporinae, Bidessini)
Source: Zookeys. 2016 Apr 12;(580):45–124. doi: 10.3897/zookeys.580.8153 (PMC4829950; doi:10.3897/zookeys.580.8153)
Supplement: XML Treatment for Hydrodessus spanus [file zookeys.580.8153-treatment29.xml]

<!DOCTYPE tp:taxon-treatment
  PUBLIC "-//TaxonX//DTD Taxonomic Treatment Publishing DTD v0 20100105//EN" "tax-treatment-NSO.dtd">
<tp:taxon-treatment xmlns:tp="http://www.plazi.org/taxpub"><tp:treatment-meta><kwd-group><label>Taxon classification</label><kwd><named-content content-type="kingdom">Animalia</named-content></kwd><kwd><named-content content-type="order">Coleoptera</named-content></kwd><kwd><named-content content-type="family">Dytiscidae</named-content></kwd></kwd-group><mixed-citation publication-type="journal"><person-group><name><surname>Miller</surname><given-names>Kelly B.</given-names></name></person-group><article-title>Revision of the Neotropical diving beetle genus <italic><tp:taxon-name><tp:taxon-name-part taxon-name-part-type="genus">Hydrodessus</tp:taxon-name-part></tp:taxon-name></italic> J. Balfour-Browne, 1953 (<tp:taxon-name><tp:taxon-name-part taxon-name-part-type="order">Coleoptera</tp:taxon-name-part></tp:taxon-name>, <tp:taxon-name><tp:taxon-name-part taxon-name-part-type="family">Dytiscidae</tp:taxon-name-part></tp:taxon-name>, <tp:taxon-name><tp:taxon-name-part taxon-name-part-type="subfamily">Hydroporinae</tp:taxon-name-part></tp:taxon-name>, <tp:taxon-name><tp:taxon-name-part taxon-name-part-type="tribe">Bidessini</tp:taxon-name-part></tp:taxon-name>)</article-title><source>Zookeys</source><day>12</day><month>4</month><year>2016</year><volume>2016</volume><issue>580</issue><fpage>45</fpage><lpage>124</lpage><pub-id pub-id-type="doi">10.3897/zookeys.580.8153</pub-id></mixed-citation></tp:treatment-meta><tp:nomenclature><tp:taxon-name>
            <tp:taxon-name-part taxon-name-part-type="genus">Hydrodessus</tp:taxon-name-part>
            <tp:taxon-name-part taxon-name-part-type="species">spanus</tp:taxon-name-part>
          </tp:taxon-name><tp:taxon-authority>Spangler, 1985</tp:taxon-authority><xref ref-type="fig" rid="F10">Figs 32</xref><xref ref-type="fig" rid="F12">, 44</xref><tp:nomenclature-citation-list><tp:nomenclature-citation><tp:taxon-name><tp:taxon-name-part taxon-name-part-type="genus">Hydrodessus</tp:taxon-name-part> <tp:taxon-name-part taxon-name-part-type="species">spanus</tp:taxon-name-part></tp:taxon-name><comment> Spangler, 1985: 83; <xref ref-type="bibr" rid="B3">Biström 1988</xref>: 37; <xref ref-type="bibr" rid="B9">Nilsson 2001</xref>: 236.</comment></tp:nomenclature-citation></tp:nomenclature-citation-list></tp:nomenclature><tp:treatment-sec sec-type="Type locality"><title>Type locality.</title><p>Guyana, Mazaruni-Potaro District, Takutu Mountains, <named-content xmlns:xlink="http://www.w3.org/1999/xlink" content-type="dwc:verbatimCoordinates" xlink:type="simple"><named-content content-type="geo-json" specific-use="{&#34;type&#34;:&#34;Point&#34;,&#34;coordinates&#34;:[-59.083333,6.25]}" xlink:type="simple">6°15'N 59°5'W</named-content></named-content>.</p></tp:treatment-sec><tp:treatment-sec sec-type="Diagnosis"><title>Diagnosis.</title><p>This species has the elytron red with a moderately well-defined yellow macula at about 2/3 length of elytron (Fig. <xref ref-type="fig" rid="F10">32A</xref>). The pronotum is yellow and lighter in color than the elytron (Fig. <xref ref-type="fig" rid="F10">32A</xref>). The lateral carina on the elytron is low and rounded and mainly evident only near the humeral angle (Fig. <xref ref-type="fig" rid="F10">32B</xref>). The prosternal process is moderately narrow with the lateral carinae somewhat constricted medially and the apex rounded (Fig. <xref ref-type="fig" rid="F10">32C</xref>). The metaventrite carinae are only moderately distinct and clearly divergent posteriorly (Fig. <xref ref-type="fig" rid="F10">32C</xref>). The species is sexually dimorphic. Females have the anterolateral margin of the elytron flanged, unlike males. Females also have distinctive impressions on each side of abdominal ventrite VI. The male median lobe in lateral aspect is elongate triangular basally with the apical portion elongate, slender and curved with the apex distinctly sinuate and with a distinct angulation along the ventral margin subapically (Fig. <xref ref-type="fig" rid="F10">32D</xref>). In ventral aspect the apex is broadly rounded with distinct lateral teeth (Fig. <xref ref-type="fig" rid="F10">32E</xref>).</p></tp:treatment-sec><tp:treatment-sec sec-type="Description"><title>Description.</title><p>
            <italic>Measurements</italic>. <abbrev xmlns:xlink="http://www.w3.org/1999/xlink" xlink:title="total length" xlink:type="simple">TL</abbrev> = 2.7–2.8 mm, <abbrev xmlns:xlink="http://www.w3.org/1999/xlink" xlink:title="greatest width across elytra" xlink:type="simple">GW</abbrev> = 1.3 mm, <abbrev xmlns:xlink="http://www.w3.org/1999/xlink" xlink:title="greatest width of pronotum" xlink:type="simple">PW</abbrev> = 1.1–1.3 mm, <abbrev xmlns:xlink="http://www.w3.org/1999/xlink" xlink:title="greatest width of head" xlink:type="simple">HW</abbrev> = 0.8–1.1 mm, <abbrev xmlns:xlink="http://www.w3.org/1999/xlink" xlink:title="distance between eyes" xlink:type="simple">EW</abbrev> = 0.5–0.8 mm, <abbrev xmlns:xlink="http://www.w3.org/1999/xlink" xlink:title="total length" xlink:type="simple">TL</abbrev>/<abbrev xmlns:xlink="http://www.w3.org/1999/xlink" xlink:title="greatest width across elytra" xlink:type="simple">GW</abbrev> = 2.1, <abbrev xmlns:xlink="http://www.w3.org/1999/xlink" xlink:title="greatest width of head" xlink:type="simple">HW</abbrev>/<abbrev xmlns:xlink="http://www.w3.org/1999/xlink" xlink:title="distance between eyes" xlink:type="simple">EW</abbrev> = 1.6–1.9. Body moderately robust, apically broadly pointed, lateral outline distinctly discontinuous between pronotum and elytron (Fig. <xref ref-type="fig" rid="F10">32A</xref>).</p><p>
            <italic>Coloration</italic> (Fig. <xref ref-type="fig" rid="F10">32A</xref>). Head brown, lighter posterolaterally and on clypeus. Pronotum yellow. Elytra brown to dark brown with submedial diffuse pale area and apex pale (Fig. <xref ref-type="fig" rid="F10">32A</xref>). Antennae and palps yellow. Legs yellow, dark red on ventral margins of femora. Venter dark red-black medially on prosternum, prosternal process, metasternum, metacoxae, abdominal ventrites, lighter laterally, becoming red to red-yellow on pronotal and elytral epipleura and laterally and apically on abdomen.</p><!--PageBreak--><p>
            <italic>Sculpture and structure</italic>. Head broad, anterior clypeal margin broadly curved; surface shiny, covered with fine punctures; eyes moderately large. Pronotum subcordate, widest anterior of middle (Fig. <xref ref-type="fig" rid="F10">32A</xref>); lateral bead continuous and fine; surface with fine punctation, laterally with irregular rugosity. Elytra moderately elongate, apex broadly pointed (Fig. <xref ref-type="fig" rid="F10">32A</xref>); lateral carina low and rounded and only evident near humeral angle (Fig. <xref ref-type="fig" rid="F10">32B</xref>); surface covered with fine punctation. Prosternum medially tectiform and setose; prosternal process elongate, lateral margins distinctly constricted medially, shallowly impressed longitudinally, apex rounded (Fig. <xref ref-type="fig" rid="F10">32C</xref>). Metasternal process with apex truncated, medially flattened, subapically laterally constricted; metasternal carinae distinctive only along anterior process, extending posteriorly as line of impunctate surface (Fig. <xref ref-type="fig" rid="F10">32C</xref>); other surfaces covered with fine punctation. Legs covered with fine punctures on most surfaces; metatibia with distinctive brush of dense, elongate setae on postero-apical surface; pro- and mesotibiae moderately broad; metatrochanter distinctly offset, apically narrowly rounded; metacoxa evenly covered with fine punctures; metacoxal lines broadly separated, slightly curved, anteriorly somewhat divergent (Fig. <xref ref-type="fig" rid="F10">32C</xref>). Abdomen evenly covered with fine punctures; apex of VI slightly bisinuate, medially broadly pointed.</p><p>
            <italic>Male genitalia</italic>. Median lobe bilaterally symmetrical, in lateral aspect strongly and broadly curved, with basal region short and robust, apical portion strongly constricted, apically subsinuate, subapically slightly expanded and apex pointed (Fig. <xref ref-type="fig" rid="F10">32D</xref>); in ventral aspect robust and broad, lateral margins slightly curved and slightly divergent to broadly rounded, abruptly expanded apex (Fig. <xref ref-type="fig" rid="F10">32E</xref>). Lateral lobe basally broad, apical portion elongate triangular, apex broadly sub-truncate, apicodorsal margin with series of setae (Fig. <xref ref-type="fig" rid="F10">32F</xref>).</p><p>
            <italic>Female genitalia</italic>. Not examined</p><p>
            <italic>Sexual dimorphism</italic>. Male pro- and mesotarsi I–III more broadly expanded than female and ventrally with several large adhesive setae; female with elytron prominently expanded and lobate subapically, male evenly curved; male abdominal seternite VI evenly rounded across surface, apex with minute pointed lobe apically, female with prominent lateral depression on each side of VI.</p><p>
            <italic>Variation</italic>. Few specimens were examined, but they vary somewhat in the intensity of coloration.</p></tp:treatment-sec><tp:treatment-sec sec-type="Distribution"><title>Distribution.</title><p>
            <italic><tp:taxon-name><tp:taxon-name-part taxon-name-part-type="genus">Hydrodessus</tp:taxon-name-part> <tp:taxon-name-part taxon-name-part-type="species">spanus</tp:taxon-name-part></tp:taxon-name></italic> are known from Guyana, Suriname and southeastern Venezuela (Fig. <xref ref-type="fig" rid="F12">44</xref>).</p></tp:treatment-sec><tp:treatment-sec sec-type="Habitat"><title>Habitat.</title><p>Specimens have been collected at a blacklight in a forest clearing near streams.</p></tp:treatment-sec><tp:treatment-sec sec-type="Specimens"><title>Specimens.</title><p>The holotype male in <named-content xmlns:xlink="http://www.w3.org/1999/xlink" content-type="dwc:institutional_code" xlink:type="simple">USNM</named-content> was examined, labeled, “GUYANA: Mazaruni- Potaro District Takutu Mountains <named-content xmlns:xlink="http://www.w3.org/1999/xlink" content-type="dwc:verbatimCoordinates" xlink:type="simple"><named-content content-type="geo-json" specific-use="{&#34;type&#34;:&#34;Point&#34;,&#34;coordinates&#34;:[-59.083333,6.25]}" xlink:type="simple">6°15'N,59°5'W</named-content></named-content> 17 December 1983/ EARTHWATCH Research Expedition: P. J. Spangler &amp; W. E. Steiner Collectors/ At blacklight in forest clearing near streams/ HOLOTYPE <tp:taxon-name><tp:taxon-name-part taxon-name-part-type="genus">Hydrodessus</tp:taxon-name-part> <tp:taxon-name-part taxon-name-part-type="species">spanus</tp:taxon-name-part></tp:taxon-name> PJ Spangler [red label]/ BLNO 003807 [blue label with black line around margin].”</p><p>Other non-type specimens examined, 3 total. <bold>Suriname</bold>, Sipaliwini District, Camp 1, Upper Palumeu, <named-content xmlns:xlink="http://www.w3.org/1999/xlink" content-type="dwc:verbatimCoordinates" xlink:type="simple"><named-content content-type="geo-json" specific-use="{&#34;type&#34;:&#34;Point&#34;,&#34;coordinates&#34;:[-56.787,2.175]}" xlink:type="simple">2.175°N, 56.787°W</named-content></named-content>, 19 Aug 2010, UV light, 228m, A.E.Z. Short <!--PageBreak--><!--PageBreak-->(1, KUNHM, SEMC0914432). <bold>Venezuela</bold>, Bolivar, 85km SEE Dorado, <named-content xmlns:xlink="http://www.w3.org/1999/xlink" content-type="dwc:verbatimCoordinates" xlink:type="simple"><named-content content-type="geo-json" specific-use="{&#34;type&#34;:&#34;Point&#34;,&#34;coordinates&#34;:[-61.399,6.085]}" xlink:type="simple">6.085°N, 61.399°W</named-content></named-content>, 1 Nov 1982, E. Rubio, T. Borrego (1, KUNHM); Bolivar, San Ignacio, <named-content xmlns:xlink="http://www.w3.org/1999/xlink" content-type="dwc:verbatimCoordinates" xlink:type="simple"><named-content content-type="geo-json" specific-use="{&#34;type&#34;:&#34;Point&#34;,&#34;coordinates&#34;:[-64.5,9.567]}" xlink:type="simple">9.567°N, 64.500°W</named-content></named-content>, 8 Sep 1977, 1000m, B. Bechyne (1, <named-content xmlns:xlink="http://www.w3.org/1999/xlink" content-type="dwc:institutional_code" xlink:type="simple">MIZA</named-content>, MIZA0001487).</p></tp:treatment-sec><tp:treatment-sec><!--Section generated to contain objects referenced in tp:taxon-treatment.--><fig id="F10" position="float" orientation="portrait"><label>Figures 32–34.</label><caption><p>
          <italic><tp:taxon-name><tp:taxon-name-part taxon-name-part-type="genus">Hydrodessus</tp:taxon-name-part></tp:taxon-name></italic> species. <bold>A</bold> dorsal habitus <bold>B</bold> lateral habitus <bold>C</bold> ventral surfaces <bold>D</bold> male median lobe, right lateral aspect <bold>E</bold> male median lobe, ventral aspect <bold>F</bold> male right lateral lobe, right lateral aspect <bold>32</bold> <italic><tp:taxon-name><tp:taxon-name-part taxon-name-part-type="genus">Hydrodessus</tp:taxon-name-part> <tp:taxon-name-part taxon-name-part-type="species">spanus</tp:taxon-name-part></tp:taxon-name></italic> <bold>33</bold> <italic><tp:taxon-name><tp:taxon-name-part taxon-name-part-type="genus">Hydrodessus</tp:taxon-name-part> <tp:taxon-name-part taxon-name-part-type="species">surinamensis</tp:taxon-name-part></tp:taxon-name></italic> <bold>34</bold> <italic><tp:taxon-name><tp:taxon-name-part taxon-name-part-type="genus">Hydrodessus</tp:taxon-name-part> <tp:taxon-name-part taxon-name-part-type="species">tenuatus</tp:taxon-name-part></tp:taxon-name></italic>. Scale bars = 1.0 mm for <bold>A</bold> and <bold>B</bold> only.</p></caption><graphic xmlns:xlink="http://www.w3.org/1999/xlink" xlink:href="zookeys-580-045-g010.jpg" position="float" orientation="portrait" xlink:type="simple" id="oo_84750.jpg"/></fig><fig id="F12" position="float" orientation="portrait"><label>Figures 42–47.</label><caption><p>
          <italic><tp:taxon-name><tp:taxon-name-part taxon-name-part-type="genus">Hydrodessus</tp:taxon-name-part></tp:taxon-name></italic> species, distributions.</p></caption><graphic xmlns:xlink="http://www.w3.org/1999/xlink" xlink:href="zookeys-580-045-g012.jpg" position="float" orientation="portrait" xlink:type="simple" id="oo_84752.jpg"/></fig></tp:treatment-sec><ref-list><ref id="B3"><mixed-citation xmlns:xlink="http://www.w3.org/1999/xlink" xlink:type="simple">
          <person-group><name name-style="western"><surname>Biström</surname><given-names>O</given-names></name></person-group> (<year>1988</year>) <article-title>Generic review of the <tp:taxon-name><tp:taxon-name-part taxon-name-part-type="tribe">Bidessini</tp:taxon-name-part></tp:taxon-name> (<tp:taxon-name><tp:taxon-name-part taxon-name-part-type="order">Coleoptera</tp:taxon-name-part></tp:taxon-name>, <tp:taxon-name><tp:taxon-name-part taxon-name-part-type="family">Dytiscidae</tp:taxon-name-part></tp:taxon-name>).</article-title> <source>Acta Zoologica Fennica</source> <volume>184</volume>: <fpage>1</fpage>–<lpage>41</lpage>.</mixed-citation></ref><ref id="B9"><mixed-citation xmlns:xlink="http://www.w3.org/1999/xlink" xlink:type="simple">
          <person-group><name name-style="western"><surname>Nilsson</surname><given-names>AN</given-names></name></person-group> (<year>2001</year>) <source><tp:taxon-name><tp:taxon-name-part taxon-name-part-type="family">Dytiscidae</tp:taxon-name-part></tp:taxon-name>. World Catalogue of Insects.</source> <publisher-name>Apollo Books</publisher-name>, <publisher-loc>Stenstrup</publisher-loc>, <size units="page">395 pp</size>.</mixed-citation></ref></ref-list></tp:taxon-treatment>
