# Supplementary material for: Revision of the Neotropical diving beetle genus Hydrodessus J. Balfour-Browne, 1953 (Coleoptera, Dytiscidae, Hydroporinae, Bidessini)
Source: Zookeys. 2016 Apr 12;(580):45–124. doi: 10.3897/zookeys.580.8153 (PMC4829950; doi:10.3897/zookeys.580.8153)
Supplement: XML Treatment for Hydrodessus surinamensis [file zookeys.580.8153-treatment30.xml]

<!DOCTYPE tp:taxon-treatment
  PUBLIC "-//TaxonX//DTD Taxonomic Treatment Publishing DTD v0 20100105//EN" "tax-treatment-NSO.dtd">
<tp:taxon-treatment xmlns:tp="http://www.plazi.org/taxpub"><tp:treatment-meta><kwd-group><label>Taxon classification</label><kwd><named-content content-type="kingdom">Animalia</named-content></kwd><kwd><named-content content-type="order">Coleoptera</named-content></kwd><kwd><named-content content-type="family">Dytiscidae</named-content></kwd></kwd-group><mixed-citation publication-type="journal"><person-group><name><surname>Miller</surname><given-names>Kelly B.</given-names></name></person-group><article-title>Revision of the Neotropical diving beetle genus <italic><tp:taxon-name><tp:taxon-name-part taxon-name-part-type="genus">Hydrodessus</tp:taxon-name-part></tp:taxon-name></italic> J. Balfour-Browne, 1953 (<tp:taxon-name><tp:taxon-name-part taxon-name-part-type="order">Coleoptera</tp:taxon-name-part></tp:taxon-name>, <tp:taxon-name><tp:taxon-name-part taxon-name-part-type="family">Dytiscidae</tp:taxon-name-part></tp:taxon-name>, <tp:taxon-name><tp:taxon-name-part taxon-name-part-type="subfamily">Hydroporinae</tp:taxon-name-part></tp:taxon-name>, <tp:taxon-name><tp:taxon-name-part taxon-name-part-type="tribe">Bidessini</tp:taxon-name-part></tp:taxon-name>)</article-title><source>Zookeys</source><day>12</day><month>4</month><year>2016</year><volume>2016</volume><issue>580</issue><fpage>45</fpage><lpage>124</lpage><pub-id pub-id-type="doi">10.3897/zookeys.580.8153</pub-id></mixed-citation></tp:treatment-meta><tp:nomenclature><tp:taxon-name>
            <tp:taxon-name-part taxon-name-part-type="genus">Hydrodessus</tp:taxon-name-part>
            <tp:taxon-name-part taxon-name-part-type="species">surinamensis</tp:taxon-name-part>
          </tp:taxon-name><tp:taxon-authority>Young, 1970</tp:taxon-authority><xref ref-type="fig" rid="F10">Figs 33</xref><xref ref-type="fig" rid="F12">, 44</xref><!--PageBreak--><tp:nomenclature-citation-list><tp:nomenclature-citation><tp:taxon-name><tp:taxon-name-part taxon-name-part-type="genus">Hydrodessus</tp:taxon-name-part> <tp:taxon-name-part taxon-name-part-type="species">surinamensis</tp:taxon-name-part></tp:taxon-name><comment> Young, 1970: 153; <xref ref-type="bibr" rid="B11">Spangler 1985</xref>: 88; <xref ref-type="bibr" rid="B3">Biström 1988</xref>: 37; <xref ref-type="bibr" rid="B9">Nilsson 2001</xref>: 236.</comment></tp:nomenclature-citation></tp:nomenclature-citation-list></tp:nomenclature><tp:treatment-sec sec-type="Type locality"><title>Type locality.</title><p>Suriname, Carolina Creek, 10km S Zanderij.</p></tp:treatment-sec><tp:treatment-sec sec-type="Diagnosis"><title>Diagnosis.</title><p>
            <italic><tp:taxon-name><tp:taxon-name-part taxon-name-part-type="genus">Hydrodessus</tp:taxon-name-part> <tp:taxon-name-part taxon-name-part-type="species">surinamensis</tp:taxon-name-part></tp:taxon-name></italic> has a characterstic coloration with the head and pronotum yellow and the elytra brown with distinct pale yellow maculae and lateral margins (Fig. <xref ref-type="fig" rid="F10">33A</xref>). The large subbasal macula exends to the lateral margin and, in a narrow subhumeral line, to the anterior margin (Fig. <xref ref-type="fig" rid="F10">33A</xref>). The apex of the elytron and a distinctive macula at about 3/4 elytral length are also yellow (Fig. <xref ref-type="fig" rid="F10">33A</xref>). The lateral elytral carina is short and distinctly only near humeral angle (Fig. <xref ref-type="fig" rid="F10">33B</xref>). The prosternal process is relatively narrow but has distinct laterally-directed lobes anteriorly (Fig. <xref ref-type="fig" rid="F10">33C</xref>). The metaventral process is narrowly rounded and the metaventrite carinae are indistinct, mainly represented by impunctate lines that diverge somewhat posteriorly (Fig. <xref ref-type="fig" rid="F10">33C</xref>). The male median lobe is simple and bilaterally symmetrical (Fig. <xref ref-type="fig" rid="F10">33E</xref>). In lateral aspect the median lobe is basally elongate triangular (Fig. <xref ref-type="fig" rid="F10">33D</xref>). The apical portion is shallowly curved to a pointed apex (Fig. <xref ref-type="fig" rid="F10">33D</xref>). In ventral aspect the median lobe is slender and narrowed medially to elongate, slender, pointed apex (Fig. <xref ref-type="fig" rid="F10">33E</xref>). The lateral lobe is slender and elongate-curved (Fig. <xref ref-type="fig" rid="F10">33F</xref>).</p></tp:treatment-sec><tp:treatment-sec sec-type="Description"><title>Description.</title><p>
            <italic>Measurements</italic>. <abbrev xmlns:xlink="http://www.w3.org/1999/xlink" xlink:title="total length" xlink:type="simple">TL</abbrev> = 2.3–2.5 mm, <abbrev xmlns:xlink="http://www.w3.org/1999/xlink" xlink:title="greatest width across elytra" xlink:type="simple">GW</abbrev> = 1.1 mm, <abbrev xmlns:xlink="http://www.w3.org/1999/xlink" xlink:title="greatest width of pronotum" xlink:type="simple">PW</abbrev> = 0.9–1.0 mm, <abbrev xmlns:xlink="http://www.w3.org/1999/xlink" xlink:title="greatest width of head" xlink:type="simple">HW</abbrev> = 0.7–0.8 mm, <abbrev xmlns:xlink="http://www.w3.org/1999/xlink" xlink:title="distance between eyes" xlink:type="simple">EW</abbrev> = 0.4 mm, <abbrev xmlns:xlink="http://www.w3.org/1999/xlink" xlink:title="total length" xlink:type="simple">TL</abbrev>/<abbrev xmlns:xlink="http://www.w3.org/1999/xlink" xlink:title="greatest width across elytra" xlink:type="simple">GW</abbrev> = 2.2, <abbrev xmlns:xlink="http://www.w3.org/1999/xlink" xlink:title="greatest width of head" xlink:type="simple">HW</abbrev>/<abbrev xmlns:xlink="http://www.w3.org/1999/xlink" xlink:title="distance between eyes" xlink:type="simple">EW</abbrev> = 1.8. Body shape elongate, lateral margins strongly discontinous between pronotum and elytron (Fig. <xref ref-type="fig" rid="F10">33A</xref>).</p><p>
            <italic>Coloration</italic> (Fig. <xref ref-type="fig" rid="F10">33A</xref>). Head and pronotum yellow. Elytra brown to yellow-brown with three regions of yellow: 1) one large basal irregular macula extending medially to near suture, covering anterolateral region except small, round, brown spot, 2) one moderately large, subapical macula, and 3) apex. Antennae, palps, legs and other ventral surfaces yellow.</p><p>
            <italic>Sculpture and structure</italic>. Head broad, apically subtruncate in dorsal aspect, clypeal margin concave in anterodorsal aspect; surface very finely punctate; eyes large, conspicuous. Pronotum cordate, widest anterior of middle (Fig. <xref ref-type="fig" rid="F10">33A</xref>); lateral bead fine, obscured posteriorly; surface finely punctate. Elytra elongate, laterally evenly and broadly curved (Fig. <xref ref-type="fig" rid="F10">33A</xref>); lateral carina rounded, indistinct and limited to near humeral angle; elytral surface covered with fine punctures. Prosternum evenly rounded medially, not carinate; prosternal process elongate, broadest at base with laterally expanded lobes, posteriorly slender, lateral carinae proximate and covergent to narrowly rounded apex (Fig. <xref ref-type="fig" rid="F10">33C</xref>). Metaventrite with anterior process slender, carinae not strongly developed, <!--PageBreak-->posteriorly represented by low, rounded ridges ending distinctly mediad of anterior ends of metacoxal lines (Fig. <xref ref-type="fig" rid="F10">33C</xref>); surfaces covered with irregular punctures. Legs with surfaces covered with fine punctures; pro- and mesotibiae moderately broad; metatrochanter strongly offset from metafemur, apex broadly rounded; metatibia with posteroapical brush of setae; metacoxa covered with irregular punctures; metacoxal lines moderately broadly separated, straight and distinctly divergent anteriorly (Fig. <xref ref-type="fig" rid="F10">33C</xref>). Abdomen covered with irregular punctation; abdominal ventrite VI terminating in minute, medial, spinous lobe.</p><p>
            <italic>Male genitalia</italic>. Median lobe bilaterally symmetrical, in lateral aspect evenly but not strongly curved, with base small and subtriangular, apical portion elongate, slender, <!--PageBreak-->and evenly curved, apex slender and pointed (Fig. <xref ref-type="fig" rid="F10">33D</xref>); in ventral aspect slender and parallel sided in basal half, abruptly narrowed submedially and slender in apical half to narrowly rounded apex (Fig. <xref ref-type="fig" rid="F10">33E</xref>). Lateral lobe relatively narrow and evenly curved to slightly oblique apex (Fig. <xref ref-type="fig" rid="F10">33F</xref>).</p><p>
            <italic>Female genitalia</italic>. Not examined.</p><p>
            <italic>Sexual dimorphism</italic>. Male pro- and mesotarsi I–III more broadly expanded than female and ventrally with several large adhesive setae.</p><p>
            <italic>Variation.</italic> Specimens vary somewhat in extent of the maculae on the elytra surface.</p></tp:treatment-sec><tp:treatment-sec sec-type="Distribution"><title>Distribution.</title><p>This species is known from Suriname and Amazonas, Venezuela (Fig. <xref ref-type="fig" rid="F12">44</xref>).</p></tp:treatment-sec><tp:treatment-sec sec-type="Habitat"><title>Habitat.</title><p>This species has been collected from waterholes in a forest stream, tiny forest pools, large detrital pools, a large, sandy creek, and along a stream.</p></tp:treatment-sec><tp:treatment-sec sec-type="Discussion"><title>Discussion.</title><p>The holotype (in Rijksmuseum van Natuurlijke Historie, Leiden,<xref ref-type="bibr" rid="B14">Young 1970</xref>) was not examined, but nine paratypes (in <named-content xmlns:xlink="http://www.w3.org/1999/xlink" content-type="dwc:institutional_code" xlink:type="simple">FSCA</named-content>) were, and the identity of this species is clear.</p></tp:treatment-sec><tp:treatment-sec sec-type="Specimens"><title>Specimens.</title><p>Specimens examined, 17 total. <bold>Suriname</bold>, Carolina Creek, 10km from Zanderij, <named-content xmlns:xlink="http://www.w3.org/1999/xlink" content-type="dwc:verbatimCoordinates" xlink:type="simple"><named-content content-type="geo-json" specific-use="{&#34;type&#34;:&#34;Point&#34;,&#34;coordinates&#34;:[-55.183,5.4]}" xlink:type="simple">5.4°N, 55.183°W</named-content></named-content>, 18 Nov 1962, waterhole in forest stream, B. Malkin (7, <named-content xmlns:xlink="http://www.w3.org/1999/xlink" content-type="dwc:institutional_code" xlink:type="simple">FSCA</named-content>, paratypes); District XXV, Krakka-Phedra Road, <named-content xmlns:xlink="http://www.w3.org/1999/xlink" content-type="dwc:verbatimCoordinates" xlink:type="simple"><named-content content-type="geo-json" specific-use="{&#34;type&#34;:&#34;Point&#34;,&#34;coordinates&#34;:[-55.086,5.333]}" xlink:type="simple">5.333°N, 55.086°W</named-content></named-content>, 18 Nov 1962, tiny forest pool, B. Malkin (2, <named-content xmlns:xlink="http://www.w3.org/1999/xlink" content-type="dwc:institutional_code" xlink:type="simple">FSCA</named-content>, paratypes); Sipaliwini District, Camp 1, Upper Palumeu, <named-content xmlns:xlink="http://www.w3.org/1999/xlink" content-type="dwc:verbatimCoordinates" xlink:type="simple"><named-content content-type="geo-json" specific-use="{&#34;type&#34;:&#34;Point&#34;,&#34;coordinates&#34;:[-55.629,2.477]}" xlink:type="simple">2.477°N, 55.629°W</named-content></named-content>, 14 Mar 2012, large sandy creek, 275m, A. Short (1, KUNHM, SEMC1088261); same except 10 Mar 2012, large detrital pools, 275m, A. Short (1, KUNHM, SEMC1089221). <bold>Venezuela</bold>, Amazonas, Communidad Caño Gato, on Rio Sipapo, <named-content xmlns:xlink="http://www.w3.org/1999/xlink" content-type="dwc:verbatimCoordinates" xlink:type="simple"><named-content content-type="geo-json" specific-use="{&#34;type&#34;:&#34;Point&#34;,&#34;coordinates&#34;:[-67.739,4.981]}" xlink:type="simple">4.981°N, 67.739°</named-content></named-content>, 16 Jan 2009, along stream, 95m, Short, Miller, Camacho, Joly and García (5, KUNHM, SM0843163, SM0843182, SM0843268, SM0843269, SM0843299).</p></tp:treatment-sec><tp:treatment-sec><!--Section generated to contain objects referenced in tp:taxon-treatment.--><fig id="F10" position="float" orientation="portrait"><label>Figures 32–34.</label><caption><p>
          <italic><tp:taxon-name><tp:taxon-name-part taxon-name-part-type="genus">Hydrodessus</tp:taxon-name-part></tp:taxon-name></italic> species. <bold>A</bold> dorsal habitus <bold>B</bold> lateral habitus <bold>C</bold> ventral surfaces <bold>D</bold> male median lobe, right lateral aspect <bold>E</bold> male median lobe, ventral aspect <bold>F</bold> male right lateral lobe, right lateral aspect <bold>32</bold> <italic><tp:taxon-name><tp:taxon-name-part taxon-name-part-type="genus">Hydrodessus</tp:taxon-name-part> <tp:taxon-name-part taxon-name-part-type="species">spanus</tp:taxon-name-part></tp:taxon-name></italic> <bold>33</bold> <italic><tp:taxon-name><tp:taxon-name-part taxon-name-part-type="genus">Hydrodessus</tp:taxon-name-part> <tp:taxon-name-part taxon-name-part-type="species">surinamensis</tp:taxon-name-part></tp:taxon-name></italic> <bold>34</bold> <italic><tp:taxon-name><tp:taxon-name-part taxon-name-part-type="genus">Hydrodessus</tp:taxon-name-part> <tp:taxon-name-part taxon-name-part-type="species">tenuatus</tp:taxon-name-part></tp:taxon-name></italic>. Scale bars = 1.0 mm for <bold>A</bold> and <bold>B</bold> only.</p></caption><graphic xmlns:xlink="http://www.w3.org/1999/xlink" xlink:href="zookeys-580-045-g010.jpg" position="float" orientation="portrait" xlink:type="simple" id="oo_84750.jpg"/></fig><fig id="F12" position="float" orientation="portrait"><label>Figures 42–47.</label><caption><p>
          <italic><tp:taxon-name><tp:taxon-name-part taxon-name-part-type="genus">Hydrodessus</tp:taxon-name-part></tp:taxon-name></italic> species, distributions.</p></caption><graphic xmlns:xlink="http://www.w3.org/1999/xlink" xlink:href="zookeys-580-045-g012.jpg" position="float" orientation="portrait" xlink:type="simple" id="oo_84752.jpg"/></fig></tp:treatment-sec><ref-list><ref id="B11"><mixed-citation xmlns:xlink="http://www.w3.org/1999/xlink" xlink:type="simple">
          <person-group><name name-style="western"><surname>Spangler</surname><given-names>PJ</given-names></name></person-group> (<year>1985</year>) <article-title>Five new species of the predacious water beetle genus <italic><tp:taxon-name><tp:taxon-name-part taxon-name-part-type="genus">Hydrodessus</tp:taxon-name-part></tp:taxon-name></italic> from Guyana and a key to the species (<tp:taxon-name><tp:taxon-name-part taxon-name-part-type="order">Coleoptera</tp:taxon-name-part></tp:taxon-name>: <tp:taxon-name><tp:taxon-name-part taxon-name-part-type="family">Dytiscidae</tp:taxon-name-part></tp:taxon-name>).</article-title> <source>Proceedings of the Academy of Natural Sciences of Philadelphia</source> <volume>137</volume>: <fpage>80</fpage>–<lpage>89</lpage>.</mixed-citation></ref><ref id="B3"><mixed-citation xmlns:xlink="http://www.w3.org/1999/xlink" xlink:type="simple">
          <person-group><name name-style="western"><surname>Biström</surname><given-names>O</given-names></name></person-group> (<year>1988</year>) <article-title>Generic review of the <tp:taxon-name><tp:taxon-name-part taxon-name-part-type="tribe">Bidessini</tp:taxon-name-part></tp:taxon-name> (<tp:taxon-name><tp:taxon-name-part taxon-name-part-type="order">Coleoptera</tp:taxon-name-part></tp:taxon-name>, <tp:taxon-name><tp:taxon-name-part taxon-name-part-type="family">Dytiscidae</tp:taxon-name-part></tp:taxon-name>).</article-title> <source>Acta Zoologica Fennica</source> <volume>184</volume>: <fpage>1</fpage>–<lpage>41</lpage>.</mixed-citation></ref><ref id="B9"><mixed-citation xmlns:xlink="http://www.w3.org/1999/xlink" xlink:type="simple">
          <person-group><name name-style="western"><surname>Nilsson</surname><given-names>AN</given-names></name></person-group> (<year>2001</year>) <source><tp:taxon-name><tp:taxon-name-part taxon-name-part-type="family">Dytiscidae</tp:taxon-name-part></tp:taxon-name>. World Catalogue of Insects.</source> <publisher-name>Apollo Books</publisher-name>, <publisher-loc>Stenstrup</publisher-loc>, <size units="page">395 pp</size>.</mixed-citation></ref><ref id="B14"><mixed-citation xmlns:xlink="http://www.w3.org/1999/xlink" xlink:type="simple">
          <person-group><name name-style="western"><surname>Young</surname><given-names>FN</given-names></name></person-group> (<year>1970</year>) <article-title>Two new species of <italic><tp:taxon-name><tp:taxon-name-part taxon-name-part-type="genus">Hydrodessus</tp:taxon-name-part></tp:taxon-name></italic> from Suriname, with a key to the known species (<tp:taxon-name><tp:taxon-name-part taxon-name-part-type="order">Coleoptera</tp:taxon-name-part></tp:taxon-name>: <tp:taxon-name><tp:taxon-name-part taxon-name-part-type="family">Dytiscidae</tp:taxon-name-part></tp:taxon-name>).</article-title> <source>Uitgaven Natuurwetenschappelijke Studiekring voor Suriname en de Nederlandse Antillen, Utrecht</source> <volume>60</volume>: <fpage>152</fpage>–<lpage>158</lpage>.</mixed-citation></ref></ref-list></tp:taxon-treatment>
